# Supplementary material for: 1′-Methyl-4′-(4-methyl­phen­yl)dispiro­[indane-2,3′-pyrrolidine-2′,3′′-indoline]-1,2′′-dione
Source: Acta Crystallogr Sect E Struct Rep Online. 2012 Jun 23;68(Pt 7):o2197–8. doi: 10.1107/S1600536812028012 (PMC3393996; doi:10.1107/S1600536812028012)
Supplement: Supplementary file 1 [file e-68-o2197-sup1.cif]

##############################################################################
#                                                                            #
# This CIF contains the data in a paper accepted for publication in          #
# Acta Crystallographica Section E. It conforms to the requirements of       #
# Notes for Authors for Acta Crystallographica Section E, and has been       #
# peer reviewed under the auspices of the IUCr Commission on Journals.       #
#                                                                            #
# Full details of the Crystallographic Information File format               #
# are given in the paper "The Crystallographic Information File (CIF):       #
# a New Standard Archive File for Crystallography" by S. R. Hall, F. H.      #
# Allen and I. D. Brown [Acta Cryst. (1991), A47, 655-685].                  #
#                                                                            #
# The current version of the core CIF dictionary is obtainable from          #
# ftp://ftp.iucr.org/pub/cif_core.dic.                                       #
#                                                                            #
# Software is freely available for graphical display of the structure(s)     #
# in this CIF. For information consult the CIF software page                 #
# http://www.iucr.org/resources/cif/software.                                #
#                                                                            #
# This file may be used for bona fide research purposes within the           #
# scientific community so long as proper attribution is given to the journal # 
# article from which it was obtained.                                        #
#                                                                            #
##############################################################################
data_global
_audit_creation_method     SHELXL-97
_journal_date_recd_electronic     2012-06-12
_journal_date_accepted     2012-06-20
_journal_name_full     'Acta Crystallographica, Section E'
_journal_year     2012
_journal_volume     68
_journal_issue      7
_journal_page_first     eo2197
_journal_page_last     eo2198
_journal_paper_category     QO
_journal_paper_doi     10.1107/S1600536812028012
_journal_coeditor_code     QM2073
_publ_contact_author_name     ' Edward RT Tiekink '
_publ_contact_author_address
;
Department of Chemistry, University of Malaya,
50603 Kuala Lumpur, Malaysia
;
_publ_contact_author_email
;
edward.tiekink@gmail.com
;
_publ_contact_author_fax     ' +60 3 7967 4193 '
_publ_contact_author_phone     ' +60 3 7967 6775 '
_publ_section_title
;\
1'-Methyl-4'-(4-methylphenyl)dispiro[indane-2,3'-pyrrolidine-2',3''-indoline]-\
1,2''-dione
;
loop_
    _publ_author_name
    _publ_author_footnote
    _publ_author_address
    'A. M. Moustafa'
;
Additional correspondence author, e-mail: aishamoustafa@yahoo.com.
;
;
Solid State Department, Physics Division, National Research Centre,
Dokki, Giza, Egypt
;
    'Adel S. Girgis' .
;
Pesticide Chemistry Department, National Research Centre, Dokki, Giza, Egypt
;
    'S. M. Shalaby' .
;
Solid State Department, Physics Division, National Research Centre,
Dokki, Giza, Egypt
;
    'Tiekink, Edward R. T.' .
;
Department of Chemistry, University of Malaya,
50603 Kuala Lumpur, Malaysia
;
data_I
_audit_creation_method     SHELXL-97
_chemical_name_systematic
;
1'-Methyl-4'-(4-methylphenyl)dispiro[indane-2,3'-pyrrolidine-2',3''-
indoline]-1,2''-dione
;
_chemical_name_common     ?
_chemical_formula_moiety     'C27 H24 N2 O2'
_chemical_formula_sum     'C27 H24 N2 O2'
_chemical_formula_iupac     'C27 H24 N2 O2'
_chemical_formula_weight     408.48
_chemical_melting_point     ?
_symmetry_cell_setting     triclinic
_symmetry_space_group_name_H-M     'P -1'
_symmetry_space_group_name_Hall     '-P 1'
loop_
    _symmetry_equiv_pos_as_xyz
    'x, y, z'
    '-x, -y, -z'
_cell_length_a     6.2414(2)
_cell_length_b     11.3954(5)
_cell_length_c     15.5563(7)
_cell_angle_alpha     78.386(2)
_cell_angle_beta     87.165(2)
_cell_angle_gamma     77.046(2)
_cell_volume     1056.17(7)
_cell_formula_units_Z     2
_cell_measurement_reflns_used     12225
_cell_measurement_theta_min     2.95
_cell_measurement_theta_max     27.50
_cell_measurement_temperature     293(2)
_exptl_crystal_description     block
_exptl_crystal_colour     colourless
_exptl_crystal_size_max     0.25
_exptl_crystal_size_mid     0.08
_exptl_crystal_size_min     0.05
_exptl_crystal_density_diffrn     1.284
_exptl_crystal_density_meas     ?
_exptl_crystal_density_method     'not measured'
_exptl_crystal_F_000     432
_exptl_absorpt_coefficient_mu     0.081
_exptl_absorpt_correction_type     multi-scan
_exptl_absorpt_process_details     '(SORTAV; Blessing 1995)'
_exptl_absorpt_correction_T_min     0.852
_exptl_absorpt_correction_T_max     0.991
_exptl_special_details
;
;
_diffrn_ambient_temperature     293(2)
_diffrn_radiation_type     MoK\a
_diffrn_radiation_wavelength     0.71073
_diffrn_radiation_source     'fine-focus sealed tube'
_diffrn_radiation_monochromator     'horizonally mounted graphite crystal'
_diffrn_measurement_device_type     'Nonius KappaCCD'
_diffrn_measurement_device     '95mm CCD camera on \k-goniostat'
_diffrn_measurement_method     '\f & \w scans'
_diffrn_detector_area_resol_mean     9
_diffrn_reflns_number     12225
_diffrn_reflns_av_R_equivalents     0.0810
_diffrn_reflns_av_sigmaI/netI     0.1226
_diffrn_reflns_theta_min     2.95
_diffrn_reflns_theta_max     27.50
_diffrn_reflns_theta_full     27.50
_diffrn_measured_fraction_theta_max     0.995
_diffrn_measured_fraction_theta_full     0.995
_diffrn_reflns_limit_h_min     -8
_diffrn_reflns_limit_h_max     7
_diffrn_reflns_limit_k_min     -11
_diffrn_reflns_limit_k_max     14
_diffrn_reflns_limit_l_min     -15
_diffrn_reflns_limit_l_max     20
_diffrn_standards_number     ?
_diffrn_standards_interval_count     ?
_diffrn_standards_interval_time     ?
_diffrn_standards_decay_%     ?
_refine_special_details
;
Refinement of <i>F</i>^2^ against ALL reflections. The weighted <i>R</i>-factor
<i>wR</i> and goodness of fit <i>S</i> are based on <i>F</i>^2^, conventional
<i>R</i>-factors <i>R</i> are based on <i>F</i>, with <i>F</i> set to zero for
negative <i>F</i>^2^. The threshold expression of <i>F</i>^2^ >
2\s(<i>F</i>^2^) is used only for calculating <i>R</i>-factors(gt) <i>etc</i>.
and is not relevant to the choice of reflections for refinement.
<i>R</i>-factors based on <i>F</i>^2^ are statistically about twice as large
as those based on <i>F</i>, and <i>R</i>- factors based on ALL data will be
even larger.
;
_reflns_number_total     4833
_reflns_number_gt     2335
_reflns_threshold_expression     I>2\s(I)
_refine_ls_structure_factor_coef     Fsqd
_refine_ls_matrix_type     full
_refine_ls_R_factor_all     0.1641
_refine_ls_R_factor_gt     0.0617
_refine_ls_wR_factor_gt     0.1175
_refine_ls_wR_factor_ref     0.1540
_refine_ls_goodness_of_fit_ref     1.010
_refine_ls_restrained_S_all     1.010
_refine_ls_number_reflns     4833
_refine_ls_number_parameters     285
_refine_ls_number_restraints     1
_refine_ls_hydrogen_treatment     mixed
_refine_ls_weighting_scheme     calc
_refine_ls_weighting_details
         'calc w=1/[\s^2^(Fo^2^)+(0.0631P)^2^+0.0079P] where P=(Fo^2^+2Fc^2^)/3'
_atom_sites_solution_hydrogens     geom
_atom_sites_solution_primary     direct
_atom_sites_solution_secondary     difmap
_refine_ls_shift/su_max     0.000
_refine_ls_shift/su_mean     0.000
_refine_diff_density_max     0.208
_refine_diff_density_min     -0.227
_refine_ls_extinction_method     none
_refine_ls_extinction_coef     ?
loop_
    _atom_type_symbol
    _atom_type_description
    _atom_type_scat_dispersion_real
    _atom_type_scat_dispersion_imag
    _atom_type_scat_source
    'C' 'C' 0.0033 0.0016
                         'International Tables Vol C Tables 4.2.6.8 and 6.1.1.4'
    'H' 'H' 0.0000 0.0000
                         'International Tables Vol C Tables 4.2.6.8 and 6.1.1.4'
    'N' 'N' 0.0061 0.0033
                         'International Tables Vol C Tables 4.2.6.8 and 6.1.1.4'
    'O' 'O' 0.0106 0.0060
                         'International Tables Vol C Tables 4.2.6.8 and 6.1.1.4'
_computing_data_collection     'COLLECT (Hooft, 1998)'
_computing_cell_refinement
;
SCALEPACK (Otwinowski & Minor, 1997)
;
_computing_data_reduction
;
DENZO and SCALEPACK (Otwinowski & Minor, 1997)
;
_computing_structure_solution     'SHELXS97 (Sheldrick, 2008)'
_computing_structure_refinement     'SHELXL97 (Sheldrick, 2008)'
_computing_molecular_graphics
;
ORTEP-3 (Farrugia, 1997) and DIAMOND (Brandenburg, 2006)
;
_computing_publication_material     'publCIF (Westrip, 2010)'
loop_
    _atom_site_type_symbol
    _atom_site_label
    _atom_site_fract_x
    _atom_site_fract_y
    _atom_site_fract_z
    _atom_site_U_iso_or_equiv
    _atom_site_adp_type
    _atom_site_calc_flag
    _atom_site_refinement_flags
    _atom_site_occupancy
    _atom_site_symmetry_multiplicity
    _atom_site_disorder_assembly
    _atom_site_disorder_group
    O O1 0.6791(2) 0.04076(16) 0.60805(11) 0.0457(5) Uani d . 1 1 . .
    O O2 -0.0672(2) 0.20742(16) 0.77463(11) 0.0496(5) Uani d . 1 1 . .
    N N1 0.6771(3) 0.24335(18) 0.60219(12) 0.0393(5) Uani d D 1 1 . .
    H H1N 0.8160(17) 0.240(2) 0.5962(15) 0.047 Uiso d D 1 1 . .
    N N2 0.1836(3) 0.16036(17) 0.58965(11) 0.0343(5) Uani d . 1 1 . .
    C C1 0.5853(3) 0.1437(2) 0.61737(14) 0.0351(6) Uani d . 1 1 . .
    C C2 0.5274(3) 0.3484(2) 0.61858(14) 0.0363(6) Uani d . 1 1 . .
    C C3 0.5576(4) 0.4665(2) 0.60611(16) 0.0481(7) Uani d . 1 1 . .
    H H3 0.6932 0.4843 0.5882 0.058 Uiso calc R 1 1 . .
    C C4 0.3809(4) 0.5584(2) 0.62086(16) 0.0530(7) Uani d . 1 1 . .
    H H4 0.3977 0.6389 0.6130 0.064 Uiso calc R 1 1 . .
    C C5 0.1796(4) 0.5311(2) 0.64715(16) 0.0511(7) Uani d . 1 1 . .
    H H5 0.0621 0.5937 0.6565 0.061 Uiso calc R 1 1 . .
    C C6 0.1508(4) 0.4119(2) 0.65968(16) 0.0441(6) Uani d . 1 1 . .
    H H6 0.0150 0.3944 0.6774 0.053 Uiso calc R 1 1 . .
    C C7 0.3261(3) 0.3190(2) 0.64565(14) 0.0340(6) Uani d . 1 1 . .
    C C8 0.3426(3) 0.1840(2) 0.64811(14) 0.0323(6) Uani d . 1 1 . .
    C C9 0.2032(3) 0.0270(2) 0.61042(14) 0.0381(6) Uani d . 1 1 . .
    H H9A 0.3381 -0.0154 0.5865 0.046 Uiso calc R 1 1 . .
    H H9B 0.0793 0.0047 0.5876 0.046 Uiso calc R 1 1 . .
    C C10 0.2052(3) -0.0030(2) 0.71083(14) 0.0352(6) Uani d . 1 1 . .
    H H10 0.0507 0.0121 0.7294 0.042 Uiso calc R 1 1 . .
    C C11 0.3042(3) 0.1001(2) 0.73840(14) 0.0320(5) Uani d . 1 1 . .
    C C12 0.2139(4) 0.2079(2) 0.49617(15) 0.0470(7) Uani d . 1 1 . .
    H H12A 0.2007 0.2951 0.4866 0.070 Uiso calc R 1 1 . .
    H H12B 0.1037 0.1902 0.4629 0.070 Uiso calc R 1 1 . .
    H H12C 0.3571 0.1696 0.4777 0.070 Uiso calc R 1 1 . .
    C C13 0.3025(3) -0.1357(2) 0.74969(15) 0.0368(6) Uani d . 1 1 . .
    C C14 0.5212(3) -0.1917(2) 0.73573(16) 0.0425(6) Uani d . 1 1 . .
    H H14 0.6127 -0.1465 0.7016 0.051 Uiso calc R 1 1 . .
    C C15 0.6024(4) -0.3142(2) 0.77248(17) 0.0515(7) Uani d . 1 1 . .
    H H15 0.7496 -0.3489 0.7639 0.062 Uiso calc R 1 1 . .
    C C16 0.4717(4) -0.3865(2) 0.82152(17) 0.0529(7) Uani d . 1 1 . .
    C C17 0.2557(4) -0.3311(2) 0.83404(17) 0.0548(7) Uani d . 1 1 . .
    H H17 0.1634 -0.3771 0.8667 0.066 Uiso calc R 1 1 . .
    C C18 0.1730(4) -0.2087(2) 0.79924(16) 0.0471(7) Uani d . 1 1 . .
    H H18 0.0264 -0.1743 0.8093 0.057 Uiso calc R 1 1 . .
    C C19 0.5612(5) -0.5205(3) 0.8587(2) 0.0880(11) Uani d . 1 1 . .
    H H19A 0.6731 -0.5539 0.8203 0.132 Uiso calc R 1 1 . .
    H H19B 0.4444 -0.5639 0.8640 0.132 Uiso calc R 1 1 . .
    H H19C 0.6229 -0.5290 0.9155 0.132 Uiso calc R 1 1 . .
    C C20 0.1271(3) 0.1721(2) 0.79323(15) 0.0368(6) Uani d . 1 1 . .
    C C21 0.2297(4) 0.1875(2) 0.87198(15) 0.0395(6) Uani d . 1 1 . .
    C C22 0.1345(4) 0.2491(3) 0.93741(17) 0.0552(7) Uani d . 1 1 . .
    H H22 -0.0138 0.2875 0.9357 0.066 Uiso calc R 1 1 . .
    C C23 0.2674(5) 0.2515(3) 1.00543(18) 0.0648(8) Uani d . 1 1 . .
    H H23 0.2083 0.2927 1.0500 0.078 Uiso calc R 1 1 . .
    C C24 0.4867(5) 0.1933(3) 1.00763(18) 0.0597(8) Uani d . 1 1 . .
    H H24 0.5738 0.1965 1.0536 0.072 Uiso calc R 1 1 . .
    C C25 0.5791(4) 0.1306(2) 0.94330(16) 0.0495(7) Uani d . 1 1 . .
    H H25 0.7268 0.0909 0.9459 0.059 Uiso calc R 1 1 . .
    C C26 0.4486(3) 0.1274(2) 0.87431(14) 0.0359(6) Uani d . 1 1 . .
    C C27 0.5096(3) 0.0624(2) 0.79916(14) 0.0395(6) Uani d . 1 1 . .
    H H27A 0.5459 -0.0258 0.8200 0.047 Uiso calc R 1 1 . .
    H H27B 0.6354 0.0871 0.7677 0.047 Uiso calc R 1 1 . .
loop_
    _atom_site_aniso_label
    _atom_site_aniso_U_11
    _atom_site_aniso_U_22
    _atom_site_aniso_U_33
    _atom_site_aniso_U_12
    _atom_site_aniso_U_13
    _atom_site_aniso_U_23
    O1 0.0351(9) 0.0427(11) 0.0610(12) -0.0061(8) 0.0061(7) -0.0184(9)
    O2 0.0313(9) 0.0638(12) 0.0546(11) -0.0040(8) 0.0022(7) -0.0210(9)
    N1 0.0286(10) 0.0458(14) 0.0456(12) -0.0113(10) 0.0011(9) -0.0106(10)
    N2 0.0328(10) 0.0362(12) 0.0346(12) -0.0074(8) -0.0043(8) -0.0077(9)
    C1 0.0329(12) 0.0411(16) 0.0336(14) -0.0103(12) -0.0009(10) -0.0098(12)
    C2 0.0377(13) 0.0376(15) 0.0346(14) -0.0091(11) -0.0036(10) -0.0078(11)
    C3 0.0484(15) 0.0461(18) 0.0523(17) -0.0180(13) -0.0077(12) -0.0054(13)
    C4 0.0685(18) 0.0400(17) 0.0524(18) -0.0164(14) -0.0126(13) -0.0054(14)
    C5 0.0603(17) 0.0402(18) 0.0508(17) -0.0013(13) -0.0068(13) -0.0132(14)
    C6 0.0415(14) 0.0424(17) 0.0482(16) -0.0053(12) -0.0008(11) -0.0125(13)
    C7 0.0349(12) 0.0340(15) 0.0332(14) -0.0064(10) -0.0031(10) -0.0077(11)
    C8 0.0268(11) 0.0358(14) 0.0363(14) -0.0081(9) -0.0015(9) -0.0100(11)
    C9 0.0325(12) 0.0441(16) 0.0410(15) -0.0103(10) -0.0031(10) -0.0132(12)
    C10 0.0276(11) 0.0386(15) 0.0408(15) -0.0086(10) 0.0007(9) -0.0095(11)
    C11 0.0303(11) 0.0361(14) 0.0309(13) -0.0065(10) 0.0008(9) -0.0109(11)
    C12 0.0536(15) 0.0507(17) 0.0370(15) -0.0110(12) -0.0052(11) -0.0085(12)
    C13 0.0389(13) 0.0361(15) 0.0378(14) -0.0104(11) -0.0020(10) -0.0101(12)
    C14 0.0408(14) 0.0408(16) 0.0463(16) -0.0063(11) 0.0001(11) -0.0123(13)
    C15 0.0477(15) 0.0485(18) 0.0543(18) 0.0036(13) -0.0028(12) -0.0161(14)
    C16 0.0678(18) 0.0447(18) 0.0440(16) -0.0070(14) -0.0060(13) -0.0077(14)
    C17 0.0659(18) 0.0479(19) 0.0518(18) -0.0228(14) 0.0019(13) -0.0011(14)
    C18 0.0455(14) 0.0460(17) 0.0498(16) -0.0120(12) -0.0008(11) -0.0067(13)
    C19 0.109(3) 0.048(2) 0.091(3) -0.0015(18) -0.0049(19) 0.0051(19)
    C20 0.0344(13) 0.0390(15) 0.0372(14) -0.0102(10) 0.0032(10) -0.0066(11)
    C21 0.0463(14) 0.0419(16) 0.0330(14) -0.0139(11) 0.0025(11) -0.0097(12)
    C22 0.0619(16) 0.059(2) 0.0473(17) -0.0111(14) 0.0055(13) -0.0205(15)
    C23 0.085(2) 0.074(2) 0.0436(18) -0.0241(17) 0.0074(15) -0.0248(16)
    C24 0.084(2) 0.066(2) 0.0372(17) -0.0302(17) -0.0091(14) -0.0109(15)
    C25 0.0588(16) 0.0476(17) 0.0435(17) -0.0183(13) -0.0117(13) -0.0017(14)
    C26 0.0443(14) 0.0365(15) 0.0290(13) -0.0151(11) -0.0003(10) -0.0041(11)
    C27 0.0351(12) 0.0436(16) 0.0400(15) -0.0082(10) -0.0037(10) -0.0083(12)
_geom_special_details
;
All s.u.'s (except the s.u. in the dihedral angle between two l.s. planes) are
estimated using the full covariance matrix. The cell s.u.'s are taken into
account individually in the estimation of s.u.'s in distances, angles and
torsion angles; correlations between s.u.'s in cell parameters are only used
when they are defined by crystal symmetry. An approximate (isotropic)
treatment of cell s.u.'s is used for estimating s.u.'s involving l.s. planes.
;
loop_
    _geom_bond_atom_site_label_1
    _geom_bond_atom_site_label_2
    _geom_bond_site_symmetry_2
    _geom_bond_distance
    _geom_bond_publ_flag
    O1 C1 . 1.222(3) ?
    O2 C20 . 1.219(2) ?
    N1 C1 . 1.357(3) ?
    N1 C2 . 1.403(3) ?
    N1 H1N . 0.860(9) ?
    N2 C12 . 1.465(3) ?
    N2 C9 . 1.467(3) ?
    N2 C8 . 1.481(3) ?
    C1 C8 . 1.562(3) ?
    C2 C3 . 1.375(3) ?
    C2 C7 . 1.396(3) ?
    C3 C4 . 1.385(3) ?
    C3 H3 . 0.9300 ?
    C4 C5 . 1.384(3) ?
    C4 H4 . 0.9300 ?
    C5 C6 . 1.383(3) ?
    C5 H5 . 0.9300 ?
    C6 C7 . 1.384(3) ?
    C6 H6 . 0.9300 ?
    C7 C8 . 1.511(3) ?
    C8 C11 . 1.573(3) ?
    C9 C10 . 1.530(3) ?
    C9 H9A . 0.9700 ?
    C9 H9B . 0.9700 ?
    C10 C13 . 1.509(3) ?
    C10 C11 . 1.582(3) ?
    C10 H10 . 0.9800 ?
    C11 C20 . 1.551(3) ?
    C11 C27 . 1.559(3) ?
    C12 H12A . 0.9600 ?
    C12 H12B . 0.9600 ?
    C12 H12C . 0.9600 ?
    C13 C18 . 1.386(3) ?
    C13 C14 . 1.397(3) ?
    C14 C15 . 1.387(3) ?
    C14 H14 . 0.9300 ?
    C15 C16 . 1.383(3) ?
    C15 H15 . 0.9300 ?
    C16 C17 . 1.377(3) ?
    C16 C19 . 1.508(4) ?
    C17 C18 . 1.380(3) ?
    C17 H17 . 0.9300 ?
    C18 H18 . 0.9300 ?
    C19 H19A . 0.9600 ?
    C19 H19B . 0.9600 ?
    C19 H19C . 0.9600 ?
    C20 C21 . 1.468(3) ?
    C21 C26 . 1.383(3) ?
    C21 C22 . 1.387(3) ?
    C22 C23 . 1.385(4) ?
    C22 H22 . 0.9300 ?
    C23 C24 . 1.380(4) ?
    C23 H23 . 0.9300 ?
    C24 C25 . 1.375(4) ?
    C24 H24 . 0.9300 ?
    C25 C26 . 1.390(3) ?
    C25 H25 . 0.9300 ?
    C26 C27 . 1.496(3) ?
    C27 H27A . 0.9700 ?
    C27 H27B . 0.9700 ?
loop_
    _geom_angle_atom_site_label_1
    _geom_angle_atom_site_label_2
    _geom_angle_atom_site_label_3
    _geom_angle_site_symmetry_1
    _geom_angle_site_symmetry_3
    _geom_angle
    _geom_angle_publ_flag
    C1 N1 C2 . . 111.53(18) ?
    C1 N1 H1N . . 124.0(16) ?
    C2 N1 H1N . . 122.8(16) ?
    C12 N2 C9 . . 113.17(18) ?
    C12 N2 C8 . . 114.51(16) ?
    C9 N2 C8 . . 105.06(15) ?
    O1 C1 N1 . . 125.0(2) ?
    O1 C1 C8 . . 126.6(2) ?
    N1 C1 C8 . . 108.4(2) ?
    C3 C2 C7 . . 122.1(2) ?
    C3 C2 N1 . . 128.0(2) ?
    C7 C2 N1 . . 109.8(2) ?
    C2 C3 C4 . . 118.3(2) ?
    C2 C3 H3 . . 120.9 ?
    C4 C3 H3 . . 120.9 ?
    C5 C4 C3 . . 120.4(3) ?
    C5 C4 H4 . . 119.8 ?
    C3 C4 H4 . . 119.8 ?
    C6 C5 C4 . . 120.9(2) ?
    C6 C5 H5 . . 119.6 ?
    C4 C5 H5 . . 119.6 ?
    C5 C6 C7 . . 119.4(2) ?
    C5 C6 H6 . . 120.3 ?
    C7 C6 H6 . . 120.3 ?
    C6 C7 C2 . . 118.9(2) ?
    C6 C7 C8 . . 131.74(19) ?
    C2 C7 C8 . . 109.20(19) ?
    N2 C8 C7 . . 113.33(16) ?
    N2 C8 C1 . . 112.07(18) ?
    C7 C8 C1 . . 101.14(16) ?
    N2 C8 C11 . . 102.74(16) ?
    C7 C8 C11 . . 118.25(18) ?
    C1 C8 C11 . . 109.57(16) ?
    N2 C9 C10 . . 103.46(18) ?
    N2 C9 H9A . . 111.1 ?
    C10 C9 H9A . . 111.1 ?
    N2 C9 H9B . . 111.1 ?
    C10 C9 H9B . . 111.1 ?
    H9A C9 H9B . . 109.0 ?
    C13 C10 C9 . . 114.3(2) ?
    C13 C10 C11 . . 118.71(17) ?
    C9 C10 C11 . . 104.82(17) ?
    C13 C10 H10 . . 106.0 ?
    C9 C10 H10 . . 106.0 ?
    C11 C10 H10 . . 106.0 ?
    C20 C11 C27 . . 102.80(17) ?
    C20 C11 C8 . . 110.42(17) ?
    C27 C11 C8 . . 112.89(16) ?
    C20 C11 C10 . . 107.69(16) ?
    C27 C11 C10 . . 119.51(18) ?
    C8 C11 C10 . . 103.42(17) ?
    N2 C12 H12A . . 109.5 ?
    N2 C12 H12B . . 109.5 ?
    H12A C12 H12B . . 109.5 ?
    N2 C12 H12C . . 109.5 ?
    H12A C12 H12C . . 109.5 ?
    H12B C12 H12C . . 109.5 ?
    C18 C13 C14 . . 117.0(2) ?
    C18 C13 C10 . . 120.33(19) ?
    C14 C13 C10 . . 122.6(2) ?
    C15 C14 C13 . . 120.4(2) ?
    C15 C14 H14 . . 119.8 ?
    C13 C14 H14 . . 119.8 ?
    C16 C15 C14 . . 122.2(2) ?
    C16 C15 H15 . . 118.9 ?
    C14 C15 H15 . . 118.9 ?
    C17 C16 C15 . . 117.1(2) ?
    C17 C16 C19 . . 121.5(3) ?
    C15 C16 C19 . . 121.4(3) ?
    C16 C17 C18 . . 121.5(2) ?
    C16 C17 H17 . . 119.3 ?
    C18 C17 H17 . . 119.3 ?
    C17 C18 C13 . . 121.8(2) ?
    C17 C18 H18 . . 119.1 ?
    C13 C18 H18 . . 119.1 ?
    C16 C19 H19A . . 109.5 ?
    C16 C19 H19B . . 109.5 ?
    H19A C19 H19B . . 109.5 ?
    C16 C19 H19C . . 109.5 ?
    H19A C19 H19C . . 109.5 ?
    H19B C19 H19C . . 109.5 ?
    O2 C20 C21 . . 125.7(2) ?
    O2 C20 C11 . . 125.1(2) ?
    C21 C20 C11 . . 109.17(18) ?
    C26 C21 C22 . . 122.0(2) ?
    C26 C21 C20 . . 109.3(2) ?
    C22 C21 C20 . . 128.7(2) ?
    C23 C22 C21 . . 117.8(2) ?
    C23 C22 H22 . . 121.1 ?
    C21 C22 H22 . . 121.1 ?
    C24 C23 C22 . . 120.5(3) ?
    C24 C23 H23 . . 119.7 ?
    C22 C23 H23 . . 119.7 ?
    C25 C24 C23 . . 121.3(3) ?
    C25 C24 H24 . . 119.3 ?
    C23 C24 H24 . . 119.3 ?
    C24 C25 C26 . . 119.0(2) ?
    C24 C25 H25 . . 120.5 ?
    C26 C25 H25 . . 120.5 ?
    C21 C26 C25 . . 119.3(2) ?
    C21 C26 C27 . . 112.04(19) ?
    C25 C26 C27 . . 128.6(2) ?
    C26 C27 C11 . . 106.05(17) ?
    C26 C27 H27A . . 110.5 ?
    C11 C27 H27A . . 110.5 ?
    C26 C27 H27B . . 110.5 ?
    C11 C27 H27B . . 110.5 ?
    H27A C27 H27B . . 108.7 ?
loop_
    _geom_hbond_atom_site_label_D
    _geom_hbond_atom_site_label_H
    _geom_hbond_atom_site_label_A
    _geom_hbond_site_symmetry_A
    _geom_hbond_distance_DH
    _geom_hbond_distance_HA
    _geom_hbond_distance_DA
    _geom_hbond_angle_DHA
    N1 H1N N2 1_655 0.860(12) 2.276(14) 3.098(3) 160(2)
    C9 H9B O1 1_455 0.97 2.45 3.241(2) 138
    C27 H27B O2 1_655 0.97 2.56 3.385(2) 143
    C24 H24 Cg1 2_657 0.93 2.78 3.620(3) 150
    C19 H19B Cg2 1_545 0.96 2.97 3.761(4) 140
