# Supplementary material for: 1′-Methyl-4′-(4-methyl­phen­yl)dispiro­[indane-2,3′-pyrrolidine-2′,3′′-indoline]-1,2′′-dione
Source: Acta Crystallogr Sect E Struct Rep Online. 2012 Jun 23;68(Pt 7):o2197–8. doi: 10.1107/S1600536812028012 (PMC3393996; doi:10.1107/S1600536812028012)
Supplement: Supplementary file 2 [file e-68-o2197-Isup2.hkl]

#
# h,k,l, Fc-squared, Fo-squared, sigma(Fo-squared) and status flag
#
data_I
_shelx_title ' global in space group P -1'
_shelx_refln_list_code          4
_shelx_F_calc_maximum       97.65
_exptl_crystal_F_000       432.00
_reflns_d_resolution_high  0.7697
 
loop_
 _symmetry_equiv_pos_as_xyz
 'x, y, z'
 '-x, -y, -z'
 
_cell_length_a     6.2414
_cell_length_b    11.3954
_cell_length_c    15.5563
_cell_angle_alpha  78.386
_cell_angle_beta   87.165
_cell_angle_gamma  77.046
 
_shelx_F_squared_multiplier     1.000
 
loop_
 _refln_index_h
 _refln_index_k
 _refln_index_l
 _refln_F_squared_calc
 _refln_F_squared_meas
 _refln_F_squared_sigma
 _refln_observed_status
   1   0   0     7691.53     6230.24    117.96 o
   2   0   0      439.99      402.38      7.75 o
   3   0   0      508.39      498.99     11.88 o
   4   0   0        3.05        4.33      3.96 o
   5   0   0       11.58        6.56      9.94 o
   6   0   0       96.43       87.93     10.21 o
   7   0   0        5.72        3.36      7.21 o
  -7   1   0       18.26       14.99      7.67 o
  -6   1   0       10.54        3.09      6.55 o
  -5   1   0      101.93      102.73      8.81 o
  -4   1   0       13.71       15.06      1.78 o
  -3   1   0       62.27       51.74      1.85 o
  -2   1   0       32.86       37.25      1.39 o
  -1   1   0     1025.45      900.08     17.41 o
   1   1   0      705.46      569.89     61.71 o
   2   1   0     1638.52     1466.49     31.65 o
   3   1   0      305.64      332.80      8.59 o
   4   1   0      254.00      248.20      9.61 o
   5   1   0       21.35       16.24      7.08 o
   6   1   0       10.62       -7.05      7.54 o
   7   1   0        5.58      -11.49      7.66 o
   8   1   0        3.77       45.83     20.89 o
  -7   2   0        7.62       18.44      9.60 o
  -6   2   0        0.85      -11.06      7.38 o
  -5   2   0       92.25       82.58      3.71 o
  -4   2   0       98.32       92.57      3.32 o
  -3   2   0       74.05       76.42      3.11 o
  -2   2   0      200.41      197.86      4.45 o
  -1   2   0        0.65        5.82      5.34 o
   0   2   0     1721.50     1505.36     36.49 o
   1   2   0     1516.36     1336.56     40.15 o
   2   2   0        4.28        4.37      0.79 o
   3   2   0       18.84       15.08      1.09 o
   4   2   0      253.43      251.19      8.08 o
   5   2   0        1.67        5.52     15.00 o
   6   2   0        6.29        3.71      6.43 o
   7   2   0        3.66       -8.15      7.26 o
   8   2   0       14.39       25.34     13.82 o
  -7   3   0        0.61        5.22     11.22 o
  -6   3   0        6.66       -0.56      7.77 o
  -5   3   0       19.49       19.58      3.60 o
  -4   3   0      174.64      179.24      6.03 o
  -3   3   0       49.80       48.81      2.91 o
  -2   3   0      122.04      137.53      4.55 o
  -1   3   0      213.42      200.40     17.42 o
   0   3   0     3494.30     3110.63     71.04 o
   1   3   0     1386.45     1284.21     58.22 o
   2   3   0     1768.74     1607.86     45.05 o
   3   3   0      386.62      389.30     13.84 o
   4   3   0        0.01       -0.43      1.66 o
   5   3   0        1.34        0.77      4.71 o
   6   3   0        0.38        2.84      6.18 o
   7   3   0       37.40       39.70      6.95 o
   8   3   0        0.17        6.54      9.13 o
  -7   4   0       31.53       31.31     14.81 o
  -6   4   0       20.86       19.76      8.72 o
  -5   4   0       22.09       18.91      4.17 o
  -4   4   0        3.93        5.10      2.58 o
  -3   4   0      144.93      144.51      4.34 o
  -2   4   0      624.97      713.21     19.19 o
  -1   4   0      323.38      347.50     11.60 o
   0   4   0       62.43       51.86      3.57 o
   1   4   0     1043.25      962.07     22.97 o
   2   4   0       87.50       90.93      3.60 o
   3   4   0      264.62      275.92      9.13 o
   4   4   0        9.68        4.86      1.87 o
   5   4   0        0.61       -0.01      0.79 o
   6   4   0        2.24       -7.83     13.14 o
   7   4   0       35.22       25.83      6.69 o
   8   4   0       27.37       -2.50     12.04 o
  -6   5   0        4.67       -8.09      8.90 o
  -5   5   0       61.65       58.55      6.23 o
  -4   5   0        2.28        7.91      3.19 o
  -3   5   0      350.32      346.45     10.53 o
  -2   5   0       33.37       40.48      2.88 o
  -1   5   0       28.13       27.53      3.36 o
   0   5   0      940.80      945.49     27.07 o
   1   5   0     1887.39     1934.67     71.39 o
   2   5   0      191.71      186.93     11.65 o
   3   5   0      221.55      249.68      8.22 o
   4   5   0       44.28       46.09      6.45 o
   5   5   0       44.77       42.52      6.58 o
   6   5   0       35.05       39.09      6.46 o
   7   5   0        5.47        5.04      7.22 o
   8   5   0        8.21       27.63     12.81 o
  -6   6   0        1.04       24.60     10.45 o
  -5   6   0       45.31       68.87      6.63 o
  -4   6   0       55.52       54.57      5.89 o
  -3   6   0       75.58       74.36      4.49 o
  -2   6   0        7.26        5.77      2.57 o
  -1   6   0       10.56       11.37      2.37 o
   0   6   0      808.75      875.19     24.00 o
   1   6   0      226.13      243.49     13.46 o
   2   6   0        2.66        1.07      0.96 o
   3   6   0       71.41       58.40      4.63 o
   4   6   0      272.00      271.33     14.23 o
   5   6   0       35.35       31.04      4.04 o
   6   6   0       27.57       25.64      9.60 o
   7   6   0        1.09        7.61      5.27 o
  -5   7   0       16.77        5.57      6.67 o
  -4   7   0       45.44       40.10      7.71 o
  -3   7   0        4.00        0.73      3.41 o
  -2   7   0       61.87       59.14      4.29 o
  -1   7   0        7.67        7.92      2.97 o
   0   7   0        5.19        0.99      2.95 o
   1   7   0        0.12        2.16      2.13 o
   2   7   0       33.76       37.42     13.14 o
   3   7   0       29.00       30.20      2.02 o
   4   7   0      101.54      104.14      5.33 o
   5   7   0      236.15      250.88     10.11 o
   6   7   0       79.44       87.09      4.94 o
   7   7   0       18.16        0.68      7.66 o
  -5   8   0        0.34       10.13      7.91 o
  -4   8   0       38.47       19.06     10.45 o
  -3   8   0       10.32       24.62      7.23 o
  -2   8   0      139.04      152.53      7.26 o
  -1   8   0       67.88       79.09      7.64 o
   0   8   0       47.06       51.57      6.96 o
   1   8   0       97.21      101.61      6.08 o
   2   8   0      256.90      261.24     18.87 o
   3   8   0       18.10       14.35      3.88 o
   4   8   0      162.44      160.10      9.03 o
   5   8   0        4.46        5.76      3.20 o
   6   8   0       30.49       18.18     12.47 o
   7   8   0       13.27       21.21      9.75 o
  -5   9   0        8.84        9.77     14.83 o
  -4   9   0        0.09       13.28      8.26 o
  -3   9   0        1.94       -1.35      7.15 o
  -2   9   0       76.43       82.15      9.15 o
  -1   9   0      218.17      226.46     12.57 o
   0   9   0       34.22       30.22      4.30 o
   1   9   0      203.74      219.02     19.04 o
   2   9   0      480.14      463.72     25.27 o
   3   9   0       65.11       62.65      7.87 o
   4   9   0        4.25        2.32      4.76 o
   5   9   0        1.23        2.35      8.81 o
   6   9   0       67.73       77.69     19.04 o
   7   9   0       12.88        9.48     11.46 o
  -4  10   0        9.10        7.90     11.96 o
  -3  10   0        0.30       -9.79     12.13 o
  -2  10   0        0.46       11.90     21.74 o
  -1  10   0        1.08        3.59      5.26 o
   0  10   0        0.91       -0.17     11.46 o
   1  10   0      105.82      101.25     27.63 o
   2  10   0        0.20       -6.07      7.08 o
   3  10   0       41.69       66.26     14.32 o
   4  10   0       91.54       82.67      9.06 o
   5  10   0        2.17        1.38      6.98 o
   6  10   0        0.55        0.26      6.72 o
  -3  11   0       25.34       16.34     14.15 o
  -2  11   0       32.29       36.90     20.22 o
  -1  11   0        2.50       -8.87      5.92 o
   0  11   0        5.65       10.64      5.66 o
   1  11   0       10.84       16.18     10.11 o
   2  11   0       77.12       52.23     14.83 o
   3  11   0        4.20       11.48     12.97 o
   4  11   0        0.87      -10.18      6.79 o
   5  11   0        6.50        0.59      6.90 o
   6  11   0        0.29       -7.01      7.75 o
  -2  12   0       20.70       10.98     11.03 o
  -1  12   0       69.12       40.29     14.49 o
   0  12   0        1.70       14.08     11.79 o
   1  12   0        0.07       20.89     12.13 o
   2  12   0       16.18       25.95     14.49 o
   3  12   0        1.99       -2.91      6.74 o
   4  12   0        0.43        0.35      9.78 o
   5  12   0       15.57       13.89     12.81 o
  -1  13   0       44.27       36.55      9.80 o
   0  13   0        0.87        3.37     16.18 o
   1  13   0       31.54       12.81     14.15 o
   2  13   0        0.01       10.11     15.50 o
   3  13   0        7.31       -7.23     18.70 o
   4  13   0       13.60       32.01     18.87 o
   5  13   0       47.31       56.61     13.82 o
   0  14   0       15.84       14.83     17.86 o
   1  14   0        1.13        5.39     25.27 o
   2  14   0        4.06       -8.76     16.51 o
   3  14   0        3.26        8.76     23.59 o
  -3 -14   1        1.55       28.31     18.87 o
  -2 -14   1       19.39       37.40     14.83 o
  -1 -14   1        3.37       -6.07     15.16 o
  -4 -13   1        8.40       -0.67     12.47 o
  -3 -13   1        0.76       19.21     14.15 o
  -2 -13   1        2.22       13.82     15.16 o
  -1 -13   1        0.22        6.40     15.16 o
   0 -13   1       33.12       42.80     18.53 o
   1 -13   1        1.98       -9.65     10.55 o
  -5 -12   1        0.12      -10.90      8.07 o
  -4 -12   1        0.00       -7.08     11.79 o
  -3 -12   1        0.87        3.39      7.52 o
  -2 -12   1        0.19       17.52     17.52 o
  -1 -12   1       21.82       25.61     12.81 o
   0 -12   1        2.80       -1.96      8.27 o
   1 -12   1        7.07        6.51      8.10 o
   2 -12   1       11.70       -4.45     12.30 o
  -6 -11   1        8.27        5.57      8.54 o
  -5 -11   1        1.61       -3.54     10.28 o
  -4 -11   1        0.00       12.47     10.11 o
  -3 -11   1       27.24       15.57      7.26 o
  -2 -11   1        5.08       -6.74     14.15 o
  -1 -11   1        0.38        2.70     14.15 o
   0 -11   1        8.39       24.77      7.10 o
   1 -11   1        5.65        1.60     10.61 o
   2 -11   1        1.72       15.09     11.17 o
   3 -11   1       17.46       17.22      9.73 o
  -6 -10   1        6.18       -5.61      7.60 o
  -5 -10   1       10.04        7.38      5.90 o
  -4 -10   1        3.13        4.40      6.57 o
  -3 -10   1        0.01       -1.35      5.66 o
  -2 -10   1       52.04       33.36     11.12 o
  -1 -10   1       87.67       69.42     13.48 o
   0 -10   1       57.19       47.11      6.73 o
   1 -10   1        8.06       19.26      8.15 o
   2 -10   1       32.22       33.03      8.66 o
   3 -10   1        0.36      -17.69     11.79 o
   4 -10   1        0.10       -1.39     13.82 o
  -7  -9   1       16.11       28.64     16.51 o
  -6  -9   1       25.68       24.19     11.29 o
  -5  -9   1        2.59       -4.84      5.80 o
  -4  -9   1       32.55       32.36      3.16 o
  -3  -9   1      115.43      114.90      7.15 o
  -2  -9   1        2.46        4.04      7.41 o
  -1  -9   1        4.38       -5.05      7.08 o
   0  -9   1       16.07       10.06      3.65 o
   1  -9   1      493.03      492.50     25.35 o
   2  -9   1      215.83      205.17     11.01 o
   3  -9   1        2.02       -3.15      7.00 o
   4  -9   1        0.06        5.58      9.83 o
   5  -9   1       10.67       11.46     18.20 o
  -7  -8   1        1.52      -23.50     15.67 o
  -6  -8   1        0.02        3.35     12.94 o
  -5  -8   1      155.23      149.58      7.53 o
  -4  -8   1       26.00       36.69      4.72 o
  -3  -8   1      118.33      127.50     10.17 o
  -2  -8   1      142.06      159.51      9.53 o
  -1  -8   1       51.04       50.12      7.04 o
   0  -8   1        7.32       10.99      4.40 o
   1  -8   1      165.59      159.98      6.91 o
   2  -8   1       14.38       15.12      4.85 o
   3  -8   1       63.37       62.49      9.41 o
   4  -8   1       10.54        4.50      6.92 o
   5  -8   1        0.00       -2.52      9.74 o
  -7  -7   1        1.75        4.38      9.29 o
  -6  -7   1        0.90        7.97      3.76 o
  -5  -7   1       33.81       31.21      4.40 o
  -4  -7   1       14.90       11.05      4.83 o
  -3  -7   1       30.44       29.61      2.48 o
  -2  -7   1        0.37        1.52      2.19 o
  -1  -7   1       16.08       14.28      5.73 o
   0  -7   1       70.85       63.83      6.56 o
   1  -7   1        0.85        2.89      2.53 o
   2  -7   1        0.67        3.14      3.10 o
   3  -7   1       49.13       53.14      4.37 o
   4  -7   1        0.06       -3.89      8.26 o
   5  -7   1       10.11        8.52      8.93 o
   6  -7   1        7.99      -16.18     18.20 o
  -7  -6   1       14.93        4.14     10.26 o
  -6  -6   1       16.69       11.58      3.32 o
  -5  -6   1       49.64       44.51      5.11 o
  -4  -6   1      126.04      121.29      5.87 o
  -3  -6   1      152.86      147.31      6.15 o
  -2  -6   1      128.15      133.84      7.48 o
  -1  -6   1      609.09      625.22     19.01 o
   0  -6   1      243.70      268.62     10.55 o
   1  -6   1        8.75        3.20      4.23 o
   2  -6   1      134.73      139.74      8.97 o
   3  -6   1      216.83      209.58     10.27 o
   4  -6   1      106.84       93.22     13.39 o
   5  -6   1       14.44        9.37     15.50 o
   6  -6   1        1.39       21.23     16.18 o
  -7  -5   1        0.83        3.00      7.93 o
  -6  -5   1       44.86       52.05      8.22 o
  -5  -5   1      249.98      233.55     13.38 o
  -4  -5   1       36.37       36.80      3.31 o
  -3  -5   1      110.06      112.05      4.90 o
  -2  -5   1      152.79      147.96      8.03 o
  -1  -5   1     1092.86     1159.77     32.97 o
   0  -5   1      524.49      568.99     22.99 o
   1  -5   1     1328.59     1439.88     74.36 o
   2  -5   1       34.19       36.96      2.97 o
   3  -5   1       37.35       37.83      3.09 o
   4  -5   1      132.04      135.09      7.43 o
   5  -5   1       36.19       37.47      5.81 o
   6  -5   1        3.09       25.91     11.55 o
  -8  -4   1       17.71      -13.38     11.75 o
  -7  -4   1       12.06       -4.15      9.02 o
  -6  -4   1      378.98      375.61     22.58 o
  -5  -4   1      119.15      119.26      4.75 o
  -4  -4   1        2.86        3.99      3.11 o
  -3  -4   1        0.94        6.30      2.03 o
  -2  -4   1      321.29      328.36      9.60 o
  -1  -4   1     1876.47     1881.94     71.06 o
   0  -4   1       35.75       38.19      3.11 o
   1  -4   1      264.07      238.82     10.94 o
   2  -4   1      282.00      290.46      6.68 o
   3  -4   1       25.88       26.50      2.33 o
   4  -4   1      364.30      354.18      8.50 o
   5  -4   1        3.71        8.56      3.07 o
   6  -4   1        1.07       19.92      8.33 o
   7  -4   1        2.07       11.15      9.95 o
  -8  -3   1        3.35        8.67     21.40 o
  -7  -3   1        1.87        1.47     27.63 o
  -6  -3   1       97.41      110.02     16.85 o
  -5  -3   1       59.38       55.14     18.53 o
  -4  -3   1       39.61       49.81      2.31 o
  -3  -3   1        7.75        9.90      1.66 o
  -2  -3   1       35.64       39.37      2.17 o
  -1  -3   1     3064.76     2962.84    123.69 o
   0  -3   1      747.00      718.75     16.56 o
   1  -3   1      120.11      125.42      5.54 o
   2  -3   1      402.09      429.37     10.30 o
   3  -3   1      276.44      306.07      8.14 o
   4  -3   1       49.38       46.56      2.98 o
   5  -3   1      186.51      200.55      8.24 o
   6  -3   1        2.84       11.12     11.46 o
   7  -3   1        3.46       -8.70     11.12 o
  -8  -2   1        0.22        7.57     20.05 o
  -7  -2   1        0.73       11.74     10.60 o
  -6  -2   1       23.75       13.42      6.47 o
  -5  -2   1       85.05       88.91     10.45 o
  -4  -2   1       12.16       15.36      1.90 o
  -3  -2   1       21.09       23.19      1.79 o
  -2  -2   1        6.16        7.76      1.21 o
  -1  -2   1       31.48       33.55      1.83 o
   0  -2   1     8419.04     7809.64    216.10 o
   1  -2   1        6.76       10.49      1.08 o
   2  -2   1      230.24      253.08      4.84 o
   3  -2   1       80.60       94.78      2.84 o
   4  -2   1       39.86       29.69      3.12 o
   5  -2   1        0.95       -0.39      3.61 o
   6  -2   1       46.57       49.56      6.23 o
   7  -2   1        1.34        0.62      8.16 o
  -7  -1   1       12.97       23.21      8.91 o
  -6  -1   1        1.96       -6.97      6.57 o
  -5  -1   1        0.52        5.34      4.89 o
  -4  -1   1      101.88      102.26      7.18 o
  -3  -1   1      150.41      146.41      3.80 o
  -2  -1   1     1051.50      949.51     17.71 o
  -1  -1   1     1658.59     1408.48     32.59 o
   1  -1   1       98.08      101.27      2.02 o
   2  -1   1      147.60      137.62      3.07 o
   3  -1   1      308.99      307.75      5.91 o
   4  -1   1       20.82       14.44      4.15 o
   5  -1   1       82.54       88.63      6.91 o
   6  -1   1       51.66       61.88     12.52 o
   7  -1   1        8.16        2.17      6.34 o
  -7   0   1        0.05       -2.55      8.09 o
  -6   0   1       85.78       84.55     14.66 o
  -5   0   1       64.87       48.47      8.42 o
  -4   0   1      275.90      281.02      8.36 o
  -3   0   1      256.76      237.75      4.96 o
  -2   0   1       38.10       35.57      1.99 o
  -1   0   1     5091.47     4256.70     87.34 o
   1   0   1     4156.20     2494.97    622.08 o
   2   0   1     4957.02     4283.54     80.14 o
   3   0   1     1822.81     1936.09     34.59 o
   4   0   1        7.08        8.08      3.25 o
   5   0   1      285.42      271.76     20.56 o
   6   0   1       62.15       73.90      7.03 o
   7   0   1       31.25       41.31      7.97 o
  -7   1   1        2.31       -1.42      6.81 o
  -6   1   1       29.13       20.52      7.17 o
  -5   1   1       47.56       60.83      6.91 o
  -4   1   1        0.06       -1.12      1.65 o
  -3   1   1      111.82      106.76      3.47 o
  -2   1   1       65.15       67.65      3.64 o
  -1   1   1      138.86      124.35      2.91 o
   1   1   1      181.72      154.32     22.16 o
   2   1   1     1361.11     1084.95     65.65 o
   3   1   1      261.36      246.52      6.56 o
   4   1   1      244.96      218.93      7.29 o
   5   1   1       55.79       34.37      7.08 o
   6   1   1       41.99       39.32      7.12 o
   7   1   1       12.17       14.95      7.10 o
   8   1   1        5.91       44.14     14.83 o
  -7   2   1       13.46       23.09     20.72 o
  -6   2   1       98.16      107.83     14.49 o
  -5   2   1        8.59        8.84      2.92 o
  -4   2   1       13.31       14.54      1.79 o
  -3   2   1        0.72       -1.10      1.14 o
  -2   2   1       82.94       84.44      2.79 o
  -1   2   1      920.29      818.94     31.91 o
   0   2   1      360.93      312.51     11.79 o
   1   2   1      320.93      301.73      7.49 o
   2   2   1      320.58      303.77      7.86 o
   3   2   1      305.76      175.42     86.52 o
   4   2   1      132.74      126.27      7.98 o
   5   2   1       28.00       24.22      9.92 o
   6   2   1       69.78       82.88     15.81 o
   7   2   1        0.65        2.47      9.10 o
   8   2   1        4.08        6.07     12.81 o
  -7   3   1       13.11        5.09      9.47 o
  -6   3   1        0.33        3.71     10.45 o
  -5   3   1        4.22       -0.95      9.83 o
  -4   3   1        0.00       -0.80      2.74 o
  -3   3   1      101.08      105.42      3.67 o
  -2   3   1      185.59      184.48      4.86 o
  -1   3   1       26.86       25.21      7.05 o
   0   3   1       15.15        6.07      2.70 o
   1   3   1      127.70      129.41      4.75 o
   2   3   1       20.26       24.52      3.40 o
   3   3   1      187.73      194.14      6.12 o
   4   3   1        0.04       -1.10      2.27 o
   5   3   1      263.47      247.85     10.21 o
   6   3   1       12.74        2.79      5.06 o
   7   3   1        4.85        1.93      7.05 o
   8   3   1        0.02       -6.13      8.91 o
  -7   4   1       22.28       17.68     23.08 o
  -6   4   1        0.40        6.57      9.60 o
  -5   4   1       72.92       61.98      5.37 o
  -4   4   1      332.29      335.35     10.32 o
  -3   4   1        4.61        0.58      2.29 o
  -2   4   1        6.65        8.99      2.10 o
  -1   4   1       45.72       50.51      3.02 o
   0   4   1      140.44      142.59      5.36 o
   1   4   1      877.29      847.13     26.45 o
   2   4   1      442.33      394.04     49.20 o
   3   4   1      101.42       99.88      4.21 o
   4   4   1       94.80       86.22      4.05 o
   5   4   1       13.06        5.23      5.39 o
   6   4   1      323.03      350.93     11.12 o
   7   4   1       45.63       39.48      8.25 o
   8   4   1        2.38       -9.39     11.43 o
  -6   5   1       15.38       11.27     11.17 o
  -5   5   1      102.14      104.07      8.64 o
  -4   5   1      675.59      704.48     35.87 o
  -3   5   1        0.66        2.10      2.83 o
  -2   5   1       30.03       39.60      4.33 o
  -1   5   1       21.38       20.50      3.24 o
   0   5   1        1.89        0.30      1.76 o
   1   5   1      554.01      599.63     16.63 o
   2   5   1      506.13      535.33     18.54 o
   3   5   1      182.80      185.73      7.22 o
   4   5   1      321.58      313.40     11.36 o
   5   5   1      119.90      121.70      5.78 o
   6   5   1       65.86       66.10      5.29 o
   7   5   1       21.76       24.11     16.68 o
   8   5   1        0.11      -20.72     13.82 o
  -6   6   1       31.52       75.32     13.34 o
  -5   6   1        1.50       -1.40      8.59 o
  -4   6   1        1.23        3.52      4.02 o
  -3   6   1      363.15      393.52     11.46 o
  -2   6   1      305.94      326.78     12.94 o
  -1   6   1       15.42       14.97      2.43 o
   0   6   1       16.10       18.65      2.65 o
   1   6   1     1042.83     1154.31     55.00 o
   2   6   1       48.59       44.71      4.40 o
   3   6   1       31.42       42.43      2.68 o
   4   6   1       65.61       71.30      8.15 o
   5   6   1       37.47       33.32      3.07 o
   6   6   1       31.71       41.05      3.35 o
   7   6   1        4.12       11.95      7.78 o
  -6   7   1        0.63      -30.33     20.22 o
  -5   7   1       17.43        9.00      9.30 o
  -4   7   1        0.30       -4.58      4.90 o
  -3   7   1       12.77        9.67      4.67 o
  -2   7   1        6.21        9.78      3.80 o
  -1   7   1      300.66      334.71     10.29 o
   0   7   1        0.71       -0.71      4.38 o
   1   7   1      180.81      202.06      7.52 o
   2   7   1       98.60      113.54      8.26 o
   3   7   1        2.32        4.64      3.32 o
   4   7   1       52.06       55.03      3.04 o
   5   7   1       31.27       22.35      3.04 o
   6   7   1        2.11        1.94      3.81 o
   7   7   1       13.51       15.22      7.72 o
  -5   8   1        0.30        9.87      7.36 o
  -4   8   1        0.06        0.89     13.14 o
  -3   8   1       51.14       52.19     16.18 o
  -2   8   1      147.17      165.03     10.62 o
  -1   8   1       26.20       24.46      4.25 o
   0   8   1      106.41      107.07      6.45 o
   1   8   1        6.04        6.00      2.61 o
   2   8   1       23.86       33.39      9.60 o
   3   8   1        2.82        3.16      4.88 o
   4   8   1      396.41      397.56     13.10 o
   5   8   1      207.73      209.32     14.53 o
   6   8   1        0.01       -1.68      6.74 o
   7   8   1       58.59       60.63     16.01 o
  -5   9   1        3.45       -8.76     23.59 o
  -4   9   1        0.01        8.93      9.60 o
  -3   9   1       10.02        3.85      6.66 o
  -2   9   1       43.07       35.32      9.28 o
  -1   9   1        6.40       16.10      7.92 o
   0   9   1        1.32        5.22      4.11 o
   1   9   1      164.39      173.84      8.73 o
   2   9   1       24.48       16.28      8.46 o
   3   9   1      170.29      158.05     11.53 o
   4   9   1       12.37        6.30      4.65 o
   5   9   1       70.44       65.93     10.70 o
   6   9   1        8.14        0.40      6.86 o
   7   9   1        0.49        2.94     11.51 o
  -4  10   1        5.11       19.20     18.20 o
  -3  10   1       14.85        4.63     10.84 o
  -2  10   1        4.08        7.02     10.28 o
  -1  10   1      128.28      128.73     10.79 o
   0  10   1       12.84       10.28      4.33 o
   1  10   1        5.04        0.27      2.53 o
   2  10   1       61.82       67.73     10.45 o
   3  10   1       44.74       51.22      9.77 o
   4  10   1       11.05       20.45      5.73 o
   5  10   1        1.41        6.88     14.15 o
   6  10   1        3.43        3.40      9.39 o
   7  10   1        1.51       21.57     15.50 o
  -3  11   1       25.04       19.90     11.85 o
  -2  11   1        3.57        7.60     20.39 o
  -1  11   1        9.10       21.99      9.44 o
   0  11   1        8.43        6.31      4.98 o
   1  11   1      121.61      147.18     11.06 o
   2  11   1       78.54       82.90     15.16 o
   3  11   1      138.83      140.18     18.87 o
   4  11   1        2.57        0.41     11.96 o
   5  11   1       12.65       10.90      7.92 o
   6  11   1        0.53       -6.40     11.12 o
  -3  12   1        3.38       14.41     13.53 o
  -2  12   1       56.99       59.60     14.44 o
  -1  12   1        1.16       -0.08      7.52 o
   0  12   1        0.36       -8.21      9.94 o
   1  12   1       55.11       60.99     16.85 o
   2  12   1       29.67       22.24     14.15 o
   3  12   1       12.88        6.74     12.13 o
   4  12   1        7.76        9.70     10.27 o
   5  12   1        5.35       11.05      7.37 o
   6  12   1        0.78       -7.41     11.79 o
  -2  13   1        9.12        1.34     12.12 o
  -1  13   1        0.04      -12.83      8.55 o
   0  13   1        6.95        0.34     22.24 o
   1  13   1        2.08        2.70     14.15 o
   2  13   1       31.76       29.99     15.50 o
   3  13   1       18.79       32.35     14.83 o
   4  13   1       21.96       15.13     15.00 o
   5  13   1       15.65       11.71      9.60 o
   0  14   1        0.30        2.02     22.58 o
   1  14   1        0.22       -2.70     14.49 o
   2  14   1       12.66        6.40     21.90 o
   3  14   1        2.28        8.76     15.16 o
   4  14   1        9.68       -6.40     16.18 o
  -2 -14   2        2.32       21.57     23.25 o
  -1 -14   2        0.36      -18.20     21.23 o
  -4 -13   2        1.89       11.79     19.88 o
  -3 -13   2        0.01       14.15     19.88 o
  -2 -13   2        0.26      -20.22     13.48 o
  -1 -13   2       10.67      -16.85     23.25 o
   0 -13   2       10.05      -21.57     21.23 o
   1 -13   2       37.68       10.37     13.26 o
  -5 -12   2       13.41       28.31     12.13 o
  -4 -12   2        1.13       13.14     11.46 o
  -3 -12   2        1.07      -18.20     12.13 o
  -2 -12   2        1.92        0.34     13.48 o
  -1 -12   2       16.39       22.24     12.47 o
   0 -12   2        6.72       -7.92      8.99 o
   1 -12   2        7.45       -2.02      8.36 o
   2 -12   2       11.62       29.88     18.37 o
  -6 -11   2        0.00       -1.52     10.78 o
  -5 -11   2        3.99        1.14      7.48 o
  -4 -11   2        3.05        1.13      7.58 o
  -3 -11   2        0.10       16.64      6.54 o
  -2 -11   2       30.13       18.53     10.78 o
  -1 -11   2        2.27       10.11      9.10 o
   0 -11   2       14.72       16.49      6.37 o
   1 -11   2        1.06      -10.39      7.58 o
   2 -11   2       45.34       55.53     11.41 o
   3 -11   2        5.79       13.09     17.35 o
  -6 -10   2        4.43        1.41      6.66 o
  -5 -10   2        6.33       -6.95      7.68 o
  -4 -10   2       25.27       16.78      8.93 o
  -3 -10   2       27.48       21.32      9.94 o
  -2 -10   2      230.59      223.42     21.57 o
  -1 -10   2       30.05       19.54     10.11 o
   0 -10   2        8.69       11.55     16.68 o
   1 -10   2        0.36      -10.11      6.74 o
   2 -10   2        5.49       -4.94      6.86 o
   3 -10   2       20.39       27.56      9.41 o
   4 -10   2        0.05       13.46     14.64 o
  -7  -9   2       14.13        0.31     11.78 o
  -6  -9   2        7.87       -7.02      8.88 o
  -5  -9   2        1.96        4.29      5.46 o
  -4  -9   2       37.82       44.78     10.32 o
  -3  -9   2        1.78       -0.88      3.07 o
  -2  -9   2       25.31       26.94      6.23 o
  -1  -9   2       86.20       77.84     12.47 o
   0  -9   2        0.23       -3.30     11.46 o
   1  -9   2        4.23       15.32      4.97 o
   2  -9   2       31.66       14.97      8.69 o
   3  -9   2       15.93       16.57      7.72 o
   4  -9   2        2.66       -1.38     11.08 o
  -7  -8   2       36.65       40.57     10.99 o
  -6  -8   2       31.78       26.68     11.05 o
  -5  -8   2       50.97       51.93      5.64 o
  -4  -8   2      165.30      194.51     10.04 o
  -3  -8   2       63.01       55.42      3.62 o
  -2  -8   2      271.63      276.67     14.74 o
  -1  -8   2        0.36        5.60      4.99 o
   0  -8   2      244.46      267.26      9.86 o
   1  -8   2        7.74        2.43      3.32 o
   2  -8   2      152.81      168.72      7.93 o
   3  -8   2        0.46        5.20      5.64 o
   4  -8   2        2.36       -7.26     15.33 o
   5  -8   2        0.00        9.66     11.12 o
  -7  -7   2        0.00       -7.23     13.31 o
  -6  -7   2        0.05        6.40      5.61 o
  -5  -7   2       22.18       21.78      9.48 o
  -4  -7   2       11.62       10.82      3.50 o
  -3  -7   2        3.14        2.61      2.46 o
  -2  -7   2       51.75       56.39      2.98 o
  -1  -7   2       29.55       27.04      3.56 o
   0  -7   2      114.05      101.15      5.99 o
   1  -7   2      235.92      242.92      8.55 o
   2  -7   2       15.32       18.93      3.40 o
   3  -7   2        5.26       10.42      3.77 o
   4  -7   2        4.19        9.01      6.07 o
   5  -7   2        1.47       25.57      8.83 o
  -7  -6   2       21.81       15.84     16.85 o
  -6  -6   2       65.83       73.82     11.03 o
  -5  -6   2      148.68      151.39      6.96 o
  -4  -6   2       59.50       63.40      4.64 o
  -3  -6   2      160.55      160.14      6.52 o
  -2  -6   2        9.38       10.01      1.92 o
  -1  -6   2      166.23      151.91      6.04 o
   0  -6   2       72.47       86.33      5.64 o
   1  -6   2      139.85      154.69      7.25 o
   2  -6   2       54.82       55.05      3.72 o
   3  -6   2       23.05       32.50      3.49 o
   4  -6   2       17.30       23.37      6.57 o
   5  -6   2       40.56       33.16      8.73 o
   6  -6   2       16.44        9.77     21.90 o
  -7  -5   2       37.79       35.57      9.97 o
  -6  -5   2        6.39        7.86      3.07 o
  -5  -5   2       23.89       21.67      2.65 o
  -4  -5   2       29.52       26.86      3.37 o
  -3  -5   2      190.04      187.14      8.92 o
  -2  -5   2      330.59      328.30     10.21 o
  -1  -5   2      348.31      309.65     12.48 o
   0  -5   2      218.39      247.91      9.05 o
   1  -5   2       12.46       11.81      2.58 o
   2  -5   2      202.74      214.15      9.01 o
   3  -5   2      320.51      300.28      7.92 o
   4  -5   2        2.10        0.98      2.74 o
   5  -5   2        5.33       -2.52      4.55 o
   6  -5   2        3.32       21.00     14.49 o
  -7  -4   2        3.44        5.28      8.93 o
  -6  -4   2       29.77       42.15      9.94 o
  -5  -4   2        0.19       -4.38      3.06 o
  -4  -4   2        9.74       10.98      2.38 o
  -3  -4   2      544.22      553.14     15.91 o
  -2  -4   2      714.61      680.51     20.25 o
  -1  -4   2        0.02       -1.33      1.42 o
   0  -4   2     1725.98     1790.17     55.21 o
   1  -4   2      341.80      415.54     16.68 o
   2  -4   2      388.63      382.71      7.95 o
   3  -4   2       68.70       70.49      4.26 o
   4  -4   2       92.80       92.31      3.87 o
   5  -4   2      289.44      302.37     17.90 o
   6  -4   2       19.57       48.67      9.28 o
   7  -4   2        3.43      -11.05     13.48 o
  -8  -3   2        2.93       33.70     26.96 o
  -7  -3   2        0.27      -15.46     10.31 o
  -6  -3   2        1.29       -3.23      6.42 o
  -5  -3   2       25.54       28.60      2.00 o
  -4  -3   2       74.19       75.80      5.02 o
  -3  -3   2        0.26        2.16      1.43 o
  -2  -3   2      320.79      305.49      7.94 o
  -1  -3   2     4052.77     3661.83    113.27 o
   0  -3   2       60.09       61.69      3.36 o
   1  -3   2      192.12      191.00      4.65 o
   2  -3   2      173.39      181.23      3.94 o
   3  -3   2        4.42        3.58      2.16 o
   4  -3   2        1.20       -0.22      2.17 o
   5  -3   2      154.73      146.91      6.86 o
   6  -3   2        0.00       -5.47      7.28 o
   7  -3   2       21.04       21.57     17.19 o
  -7  -2   2        7.49       10.64      8.91 o
  -6  -2   2        6.57        6.38      6.55 o
  -5  -2   2       37.48       35.85      6.07 o
  -4  -2   2     1101.04     1132.00     23.15 o
  -3  -2   2      587.05      552.96     11.68 o
  -2  -2   2       45.62       41.67      1.88 o
  -1  -2   2     2437.92     2196.03     53.69 o
   0  -2   2     1604.81     1516.98     72.33 o
   1  -2   2       44.22       38.96      1.37 o
   2  -2   2      149.40      140.84      5.69 o
   3  -2   2      600.63      624.58     10.79 o
   4  -2   2       12.11       12.65      1.62 o
   5  -2   2       16.11       14.67      2.88 o
   6  -2   2        2.70        7.96      6.27 o
   7  -2   2        0.53        1.53      9.83 o
  -7  -1   2        0.86       -6.83      9.87 o
  -6  -1   2       27.87       19.66     13.48 o
  -5  -1   2       38.27       35.35      9.27 o
  -4  -1   2      168.08      158.04      5.80 o
  -3  -1   2      110.04      121.12      4.23 o
  -2  -1   2     1321.92     1219.10     23.12 o
  -1  -1   2     4013.11     3497.20     88.22 o
   0  -1   2     1057.32     1012.83     46.01 o
   1  -1   2      154.81      155.78      3.36 o
   2  -1   2        0.86        1.78      1.01 o
   3  -1   2       16.84       15.97      1.31 o
   4  -1   2        0.69        0.84      1.15 o
   5  -1   2        3.80        2.75      5.15 o
   6  -1   2       54.87       47.49      7.68 o
   7  -1   2        0.53        6.33      9.60 o
  -7   0   2        4.79        5.76      8.78 o
  -6   0   2       66.48       44.94     14.15 o
  -5   0   2        2.14        3.03      4.85 o
  -4   0   2        2.08        2.55      2.58 o
  -3   0   2        5.29        8.93      1.96 o
  -2   0   2       23.18       25.08      1.93 o
  -1   0   2       30.73       25.94      1.03 o
   1   0   2       52.62       57.13      1.17 o
   2   0   2      676.13      619.49     10.31 o
   3   0   2        0.07        5.22      2.44 o
   4   0   2        5.07       -0.48      3.45 o
   5   0   2      303.83      289.94     10.09 o
   6   0   2      204.22      201.51     12.95 o
   7   0   2        0.26       21.67     15.50 o
  -7   1   2       11.54        6.74     13.48 o
  -6   1   2       18.76       15.75      7.92 o
  -5   1   2      336.88      349.73     10.92 o
  -4   1   2       44.82       42.65      2.09 o
  -3   1   2      741.04      790.05     12.97 o
  -2   1   2     3513.57     3455.92     59.14 o
  -1   1   2      788.99      692.47     14.44 o
   0   1   2     2945.60     2499.11    102.69 o
   1   1   2      120.74      123.14      4.09 o
   2   1   2      495.63      494.83     10.64 o
   3   1   2       57.84       47.47      2.47 o
   4   1   2       12.81        9.88      2.31 o
   5   1   2       28.11       23.66      5.11 o
   6   1   2      271.34      286.74     13.43 o
   7   1   2        0.77       -9.99      6.66 o
  -7   2   2        1.03       10.11     12.47 o
  -6   2   2        2.38       -0.67      9.10 o
  -5   2   2       76.17       78.64      4.35 o
  -4   2   2      128.23      131.65      4.81 o
  -3   2   2       41.83       56.57      2.64 o
  -2   2   2     3264.89     3262.28     68.48 o
  -1   2   2      935.75      827.23     25.68 o
   0   2   2       35.66       40.13      2.53 o
   1   2   2     3082.65     2873.90    123.54 o
   2   2   2       10.41        6.82      1.07 o
   3   2   2        0.13       -1.04      0.91 o
   4   2   2      306.81      307.87      7.61 o
   5   2   2       93.18      108.37      5.97 o
   6   2   2      133.62      138.56     22.89 o
   7   2   2        2.31       10.84      9.12 o
   8   2   2        2.78       -8.99      8.57 o
  -7   3   2        5.57       -1.15     10.26 o
  -6   3   2       12.59        6.40     11.46 o
  -5   3   2       33.75       41.33      7.12 o
  -4   3   2      142.32      145.57      5.73 o
  -3   3   2      260.29      274.20      6.76 o
  -2   3   2       54.51       55.72      2.60 o
  -1   3   2      453.77      445.01     27.52 o
   0   3   2       26.26       21.87      3.20 o
   1   3   2      755.17      711.45     22.79 o
   2   3   2      116.38      114.10      3.35 o
   3   3   2      260.86      263.33      7.14 o
   4   3   2        2.65        6.42      2.91 o
   5   3   2      163.57      155.09     12.79 o
   6   3   2       16.43       32.94     10.51 o
   7   3   2        4.41        4.12      6.37 o
   8   3   2        1.09       15.93      8.25 o
  -7   4   2        2.86        7.48     13.48 o
  -6   4   2        3.54       10.78     12.13 o
  -5   4   2        4.90       -2.80      3.92 o
  -4   4   2      211.28      193.90      6.40 o
  -3   4   2       15.34       15.29      2.73 o
  -2   4   2        2.84        2.58      1.87 o
  -1   4   2      417.43      427.56     27.07 o
   0   4   2        8.25        2.74      2.53 o
   1   4   2      343.98      322.66      8.93 o
   2   4   2        0.00        0.44      2.52 o
   3   4   2       35.59       32.87      2.14 o
   4   4   2      311.66      307.78      9.26 o
   5   4   2      330.56      343.10     14.95 o
   6   4   2       65.02       72.24      5.51 o
   7   4   2       90.35       92.75     13.33 o
   8   4   2        7.87       11.48     14.83 o
  -6   5   2        6.52        2.44      7.91 o
  -5   5   2        9.83       11.71      4.37 o
  -4   5   2       18.82       27.34      4.06 o
  -3   5   2       69.36       67.45      5.28 o
  -2   5   2       37.65       39.39      6.03 o
  -1   5   2      188.16      230.21     13.67 o
   0   5   2       33.57       38.34      4.05 o
   1   5   2      679.64      686.85     18.43 o
   2   5   2      236.99      244.32      8.69 o
   3   5   2      108.30      113.53      3.89 o
   4   5   2      118.17      129.73     12.84 o
   5   5   2        0.57       -0.64      3.09 o
   6   5   2        2.08        2.12      3.84 o
   7   5   2        2.33       10.41      5.95 o
   8   5   2       14.67       35.05     21.90 o
  -6   6   2        5.05       19.06     11.61 o
  -5   6   2        9.50        6.51      9.60 o
  -4   6   2       12.88        6.84      5.18 o
  -3   6   2        7.17        8.91      3.87 o
  -2   6   2       85.32       91.46      7.50 o
  -1   6   2      369.45      394.32     23.12 o
   0   6   2     1189.70     1274.00     43.35 o
   1   6   2      109.41      116.21      7.77 o
   2   6   2       97.49      111.39      6.43 o
   3   6   2       37.76       31.36      3.02 o
   4   6   2       33.97       33.39      2.54 o
   5   6   2       10.96       11.27      2.38 o
   6   6   2      130.46      142.26     20.27 o
   7   6   2       22.73       24.31      6.32 o
  -6   7   2        0.96      -17.52     25.95 o
  -5   7   2       11.10        6.17      7.14 o
  -4   7   2        0.21       -1.34      5.67 o
  -3   7   2      251.23      258.97     13.70 o
  -2   7   2      341.60      349.29     20.46 o
  -1   7   2      249.86      272.36     19.20 o
   0   7   2       25.72       27.11      3.57 o
   1   7   2       47.49       44.68      3.69 o
   2   7   2       14.25       14.24      4.18 o
   3   7   2       25.35       24.28      4.05 o
   4   7   2       18.99       20.86      2.00 o
   5   7   2        0.11       -3.47      2.43 o
   6   7   2       43.32       47.01      4.69 o
   7   7   2       23.68       15.89      7.04 o
  -5   8   2        3.26       -0.53      9.15 o
  -4   8   2        1.42        3.92      7.59 o
  -3   8   2       68.61       64.92      8.46 o
  -2   8   2      116.09       96.48      6.51 o
  -1   8   2      107.28       88.71      8.90 o
   0   8   2        0.52        7.04      3.70 o
   1   8   2        0.73       -2.42      2.16 o
   2   8   2       77.13       79.37      7.72 o
   3   8   2      246.35      258.37     11.95 o
   4   8   2        0.88       -5.49      7.05 o
   5   8   2      162.76      144.80      9.97 o
   6   8   2       10.86       12.85      5.36 o
   7   8   2       15.44       -8.07     11.12 o
  -5   9   2        9.62       -6.07     16.18 o
  -4   9   2        0.27       12.57      7.82 o
  -3   9   2       19.47       17.26      6.76 o
  -2   9   2        2.35        1.52      6.36 o
  -1   9   2       31.43       30.43     10.11 o
   0   9   2       37.62       41.32      6.07 o
   1   9   2       62.09       61.20      4.14 o
   2   9   2      204.39      194.89     13.65 o
   3   9   2       12.68       10.96      4.19 o
   4   9   2      170.68      170.85      8.61 o
   5   9   2        7.81        9.77      5.66 o
   6   9   2       12.54       19.05      6.74 o
   7   9   2       16.00       24.26     12.81 o
  -4  10   2       28.65       43.54      9.95 o
  -3  10   2        4.48       12.93      7.84 o
  -2  10   2       30.01       34.59      7.72 o
  -1  10   2       10.44       10.60      5.90 o
   0  10   2      284.63      286.57     14.54 o
   1  10   2      144.60      143.08     11.46 o
   2  10   2      159.26      112.89     13.82 o
   3  10   2        0.00       -0.34      6.74 o
   4  10   2       36.74       33.19      7.41 o
   5  10   2        1.84        7.11      6.96 o
   6  10   2        4.58        7.75      8.10 o
   7  10   2        2.68      -19.21     20.22 o
  -3  11   2        0.66        9.58     24.77 o
  -2  11   2        0.06        9.22     31.84 o
  -1  11   2        2.48       11.21      7.98 o
   0  11   2        3.03       -8.84     18.70 o
   1  11   2       20.95       17.88      4.42 o
   2  11   2        0.51        0.00      8.76 o
   3  11   2        0.01       26.62     13.48 o
   4  11   2        2.46        4.88      8.26 o
   5  11   2        2.23        9.75      8.59 o
   6  11   2       14.30       16.16     10.85 o
  -3  12   2        8.33       -7.16     13.24 o
  -2  12   2        1.59        9.99     11.13 o
  -1  12   2        0.28        2.92      9.65 o
   0  12   2        1.89       -6.88      7.20 o
   1  12   2        0.63        5.30     15.84 o
   2  12   2        0.03       15.50     16.18 o
   3  12   2        0.87       -3.71     10.78 o
   4  12   2        6.77        9.52      8.16 o
   5  12   2        0.01        7.08     14.83 o
   6  12   2        8.58       33.70     21.23 o
  -2  13   2        4.06        8.07     20.39 o
  -1  13   2        6.67       -8.51      7.93 o
   0  13   2       35.22       39.43     16.51 o
   1  13   2       26.15       43.47     19.54 o
   2  13   2        0.18        2.36     12.47 o
   3  13   2        1.95        1.68     12.47 o
   4  13   2        6.21       -2.64      8.26 o
   5  13   2        8.47       12.61     11.57 o
   0  14   2        2.56       13.48     16.18 o
   1  14   2        0.70       -8.42     17.19 o
   2  14   2        0.42       10.11     16.51 o
   3  14   2        5.84      -30.83     20.56 o
   4  14   2        1.49       -0.34     16.18 o
  -4 -13   3        1.60      -13.48     16.51 o
  -3 -13   3        1.71      -19.88     15.16 o
  -2 -13   3        0.21      -16.51     15.16 o
  -1 -13   3        1.60       13.48     20.22 o
   0 -13   3        0.62       11.79     15.16 o
   1 -13   3       17.85       45.87     13.65 o
  -5 -12   3        6.16      -10.78     21.23 o
  -4 -12   3       11.28       14.83     14.49 o
  -3 -12   3        6.25        7.75     12.13 o
  -2 -12   3        0.01       -5.05     13.82 o
  -1 -12   3        5.35       17.52     13.48 o
   0 -12   3       38.28       39.96      9.66 o
   1 -12   3        1.04        9.84      9.72 o
   2 -12   3        6.03        6.40     25.78 o
  -6 -11   3        1.41        0.92      9.77 o
  -5 -11   3        3.08       12.13     11.46 o
  -4 -11   3        0.31        0.54     10.28 o
  -3 -11   3        9.20        0.44      9.10 o
  -2 -11   3       20.37       17.72      4.72 o
  -1 -11   3        0.04      -11.12     14.49 o
   0 -11   3        0.47       -5.77     10.28 o
   1 -11   3        0.82        8.32      7.34 o
   2 -11   3       16.94       13.13      9.23 o
   3 -11   3        4.76      -23.76     15.84 o
  -6 -10   3       12.37       25.03      9.96 o
  -5 -10   3        5.33        7.08     14.15 o
  -4 -10   3        4.37       11.41      6.28 o
  -3 -10   3        0.86        0.87      7.58 o
  -2 -10   3        4.31        2.62      6.07 o
  -1 -10   3        0.34        0.67     10.11 o
   0 -10   3      105.02       99.24     10.00 o
   1 -10   3       31.55       36.19     21.74 o
   2 -10   3       10.02        3.26      5.29 o
   3 -10   3        0.04        6.30      9.15 o
   4 -10   3       14.48       18.35     11.47 o
  -6  -9   3        0.68        6.25      8.78 o
  -5  -9   3        1.70        4.07      9.44 o
  -4  -9   3        9.70        8.51      7.75 o
  -3  -9   3       15.21       13.18      3.61 o
  -2  -9   3        5.24        4.45      5.39 o
  -1  -9   3       62.84       89.30     15.84 o
   0  -9   3      119.00      136.24      8.68 o
   1  -9   3       38.75       32.20      6.15 o
   2  -9   3       17.14       12.47      4.98 o
   3  -9   3        3.83        4.25      8.97 o
   4  -9   3        7.67        9.10     13.48 o
  -7  -8   3        1.45       12.47     10.55 o
  -6  -8   3       15.05       16.89      7.34 o
  -5  -8   3       14.89       14.47      5.75 o
  -4  -8   3      102.40       93.96      5.30 o
  -3  -8   3       51.70       50.43      5.84 o
  -2  -8   3      210.30      216.78      7.64 o
  -1  -8   3      265.16      257.50      9.91 o
   0  -8   3       27.85       14.78      4.54 o
   1  -8   3       20.94       17.18      4.64 o
   2  -8   3      180.53      171.24     11.60 o
   3  -8   3       79.89       83.05      8.41 o
   4  -8   3        2.16       -1.53      6.62 o
   5  -8   3        0.36       27.63     18.53 o
  -7  -7   3       16.63       43.39     18.70 o
  -6  -7   3       13.42       10.09      7.07 o
  -5  -7   3       44.72       57.92      4.81 o
  -4  -7   3       45.25       51.72     12.03 o
  -3  -7   3       10.38        9.39      2.58 o
  -2  -7   3       67.83       67.99      4.62 o
  -1  -7   3      192.07      181.87      7.62 o
   0  -7   3       20.91       14.96      3.06 o
   1  -7   3       52.15       55.14      4.72 o
   2  -7   3       54.56       59.44      4.35 o
   3  -7   3       38.30       42.44      6.30 o
   4  -7   3        1.94       -7.22     10.28 o
   5  -7   3        0.57       -2.91     18.03 o
  -7  -6   3       41.41       50.90     11.39 o
  -6  -6   3       18.74       15.21      4.54 o
  -5  -6   3        7.59       10.20      3.69 o
  -4  -6   3       10.56       12.64      3.50 o
  -3  -6   3       20.06       22.13      3.54 o
  -2  -6   3      906.62      974.08     43.39 o
  -1  -6   3      652.80      765.42     20.22 o
   0  -6   3        0.76       -0.56      2.38 o
   1  -6   3       12.69       17.68      3.82 o
   2  -6   3      194.78      226.79      9.52 o
   3  -6   3        3.92        0.10      2.91 o
   4  -6   3        3.46        0.19      3.69 o
   5  -6   3        0.01       -3.50      9.44 o
   6  -6   3        0.03      -11.12     14.15 o
  -7  -5   3        0.43        6.78     13.31 o
  -6  -5   3        8.32       -1.22      9.34 o
  -5  -5   3       34.93       34.55      3.88 o
  -4  -5   3       90.35       95.81      4.52 o
  -3  -5   3      203.95      174.92      7.06 o
  -2  -5   3      149.56      126.83      5.20 o
  -1  -5   3      849.83      844.42     22.91 o
   0  -5   3      121.68      136.70      5.13 o
   1  -5   3      288.46      282.62     10.57 o
   2  -5   3      228.00      245.38      7.84 o
   3  -5   3        8.63       10.21      3.04 o
   4  -5   3        0.23        2.35      3.26 o
   5  -5   3      104.08      108.76     16.46 o
   6  -5   3        6.77       -5.29     11.79 o
  -7  -4   3       42.13       40.16     10.76 o
  -6  -4   3       28.44       29.87      3.45 o
  -5  -4   3       53.30       56.72      5.03 o
  -4  -4   3      171.42      175.28      5.91 o
  -3  -4   3      122.31      123.23      4.43 o
  -2  -4   3      232.62      197.20      8.48 o
  -1  -4   3      501.72      483.05     21.64 o
   0  -4   3      147.90      170.84      9.87 o
   1  -4   3        2.67        4.68      1.32 o
   2  -4   3       18.81       18.89      2.26 o
   3  -4   3      198.74      214.82      5.93 o
   4  -4   3      102.92       97.82      6.16 o
   5  -4   3       10.55        8.96      3.64 o
   6  -4   3        3.51        4.46      8.42 o
  -7  -3   3        5.50      -13.43     23.25 o
  -6  -3   3      100.15       91.14     38.42 o
  -5  -3   3        1.87        5.42      2.24 o
  -4  -3   3        0.01        0.19      1.98 o
  -3  -3   3        1.77        0.27      1.70 o
  -2  -3   3      193.10      174.18      4.91 o
  -1  -3   3      887.59      763.79     26.42 o
   0  -3   3       90.26       91.01      4.54 o
   1  -3   3      280.05      311.30      9.17 o
   2  -3   3      503.49      530.46     12.77 o
   3  -3   3        0.17        0.87      1.96 o
   4  -3   3       11.98       14.41      2.78 o
   5  -3   3       21.65       21.96      4.39 o
   6  -3   3        3.61        6.66      9.78 o
   7  -3   3       23.19       12.47     17.86 o
  -7  -2   3        5.45        5.50     10.44 o
  -6  -2   3       50.44       69.08      8.69 o
  -5  -2   3       79.97       86.16      4.40 o
  -4  -2   3       13.34       20.06      3.25 o
  -3  -2   3        7.19       12.00      1.64 o
  -2  -2   3      116.74      109.79      3.94 o
  -1  -2   3     6183.99     5837.72    242.33 o
   0  -2   3       39.50       37.82      3.36 o
   1  -2   3      234.38      179.47     12.26 o
   2  -2   3       29.11       32.52      1.33 o
   3  -2   3      139.67      135.20      3.31 o
   4  -2   3        0.02       -1.44      1.56 o
   5  -2   3       14.05       11.46      2.09 o
   6  -2   3        0.02        6.38      5.64 o
   7  -2   3        0.04       -6.69      8.65 o
  -7  -1   3       42.95       51.92     18.03 o
  -6  -1   3       59.38       63.95      7.72 o
  -5  -1   3       38.89       45.73      3.63 o
  -4  -1   3       32.51       26.91      2.05 o
  -3  -1   3      248.18      265.51     11.08 o
  -2  -1   3      245.95      243.05      4.65 o
  -1  -1   3      936.35      829.88     16.31 o
   0  -1   3     5174.42     4896.41    219.56 o
   1  -1   3      142.97      131.60      5.05 o
   2  -1   3      400.57      365.86      6.86 o
   3  -1   3      246.92      249.00      5.84 o
   4  -1   3        0.63        0.26      1.45 o
   5  -1   3        2.99        4.52      1.70 o
   6  -1   3       50.08       43.79     14.13 o
   7  -1   3        3.10       18.71      8.11 o
  -7   0   3        9.73       15.52      9.31 o
  -6   0   3        3.99        0.84      9.44 o
  -5   0   3        6.12       10.46      2.42 o
  -4   0   3        0.64        3.48      2.17 o
  -3   0   3       40.76       47.94      2.03 o
  -2   0   3     2115.30     2048.97     36.37 o
  -1   0   3       10.24       12.48      1.55 o
   0   0   3      803.42      733.22     15.71 o
   1   0   3      571.34      546.79     14.14 o
   2   0   3      276.92      255.36      4.66 o
   3   0   3      496.54      500.64      9.42 o
   4   0   3      347.57      358.06      7.66 o
   5   0   3        1.70        6.16      7.01 o
   6   0   3      294.30      307.33     14.92 o
   7   0   3        4.10       10.31      9.96 o
  -7   1   3        6.06        6.07     12.47 o
  -6   1   3        2.10       11.79     10.45 o
  -5   1   3       27.78       20.20      2.34 o
  -4   1   3      516.62      486.34      9.95 o
  -3   1   3       48.71       53.45      2.31 o
  -2   1   3      574.44      580.89     11.26 o
  -1   1   3      487.57      427.01     13.28 o
   0   1   3     5012.25     4611.21    155.69 o
   1   1   3     8842.65     8639.58    259.72 o
   2   1   3       42.28       45.78      1.75 o
   3   1   3      171.17      166.67      3.77 o
   4   1   3      371.57      350.76      9.03 o
   5   1   3      295.70      307.34      9.49 o
   6   1   3       26.31       33.64      8.48 o
   7   1   3        2.85       -0.57     17.82 o
  -7   2   3        4.24        5.05     12.47 o
  -6   2   3        2.23       -4.72     10.11 o
  -5   2   3      342.95      347.76     15.02 o
  -4   2   3        9.95        8.61      2.46 o
  -3   2   3        2.45        3.99      2.09 o
  -2   2   3     1580.08     1579.24     30.86 o
  -1   2   3      528.51      534.98     12.30 o
   0   2   3     1599.97     1542.08     78.25 o
   1   2   3     1840.70     1630.25     65.99 o
   2   2   3     1647.37     1609.10     32.23 o
   3   2   3      570.31      542.22     12.96 o
   4   2   3      124.65      130.37      5.97 o
   5   2   3      311.96      311.95      9.47 o
   6   2   3       39.70       37.70      6.17 o
   7   2   3        5.81        0.15      6.22 o
   8   2   3        4.00       -8.22     12.43 o
  -7   3   3        4.33       -4.04     13.82 o
  -6   3   3        2.22        0.34     11.46 o
  -5   3   3       12.43        9.65      4.18 o
  -4   3   3        0.45        2.31      2.89 o
  -3   3   3      163.92      165.59      5.71 o
  -2   3   3      369.92      386.72      9.83 o
  -1   3   3      137.71      146.48      4.58 o
   0   3   3       50.65       41.79     14.49 o
   1   3   3     1430.43     1456.35     56.29 o
   2   3   3      911.55      928.01     34.96 o
   3   3   3       76.44       73.89      4.01 o
   4   3   3       37.30       41.69      3.81 o
   5   3   3        7.74        8.65      2.99 o
   6   3   3       91.74       81.69      9.86 o
   7   3   3       22.38       29.34      7.16 o
   8   3   3        0.16       16.43      9.83 o
  -7   4   3        2.39       19.88     24.60 o
  -6   4   3        0.97      -25.27     16.85 o
  -5   4   3        1.86        1.74      3.88 o
  -4   4   3       59.43       61.24      4.29 o
  -3   4   3       34.59       40.08      3.51 o
  -2   4   3       97.33      100.21      4.15 o
  -1   4   3      483.38      511.52     22.87 o
   0   4   3      145.32      132.22      6.07 o
   1   4   3        1.83        1.68      2.70 o
   2   4   3       66.00       58.40      3.21 o
   3   4   3      881.34      892.08     19.37 o
   4   4   3       11.29        7.61      1.51 o
   5   4   3       12.63        8.55      4.18 o
   6   4   3       34.07       43.92      5.09 o
   7   4   3        5.99        7.70      9.14 o
   8   4   3        7.01        0.20      9.85 o
  -6   5   3        5.43      -13.82     12.13 o
  -5   5   3       10.51       26.13      5.50 o
  -4   5   3      196.69      202.23     19.21 o
  -3   5   3      101.53      101.18      5.48 o
  -2   5   3        4.87       10.27      3.12 o
  -1   5   3       67.62       67.43      5.57 o
   0   5   3      122.45      103.32      9.10 o
   1   5   3      264.21      283.82     11.51 o
   2   5   3      226.84      262.39     10.84 o
   3   5   3        0.10        2.44      1.58 o
   4   5   3       72.70       83.79      3.45 o
   5   5   3       22.97       22.63      3.86 o
   6   5   3       55.64       59.54      8.46 o
   7   5   3        8.77        5.61      5.39 o
   8   5   3        0.26       -4.04     13.48 o
  -6   6   3       43.30       66.05     15.16 o
  -5   6   3        1.82       19.88      7.15 o
  -4   6   3       14.19        8.23      4.18 o
  -3   6   3      198.08      221.60     13.61 o
  -2   6   3        1.71       -1.63      4.78 o
  -1   6   3      186.41      194.75      7.21 o
   0   6   3       60.21       55.03      6.57 o
   1   6   3       34.21       26.64      4.05 o
   2   6   3      159.26      165.78      7.50 o
   3   6   3      851.41      873.70     35.15 o
   4   6   3      435.40      468.60     24.12 o
   5   6   3       26.25       26.06      5.93 o
   6   6   3      254.71      282.62     23.09 o
   7   6   3       45.23       21.97      6.37 o
  -6   7   3        5.45       -4.72     19.21 o
  -5   7   3       62.23       65.04     10.78 o
  -4   7   3      100.20       86.03      8.50 o
  -3   7   3        1.97        3.59     12.13 o
  -2   7   3      223.20      218.78     12.25 o
  -1   7   3      103.98      108.70      9.82 o
   0   7   3      789.19      768.55     29.46 o
   1   7   3        1.56        0.81      1.85 o
   2   7   3       33.00       31.90      3.79 o
   3   7   3       46.82       44.23      6.91 o
   4   7   3       16.09       15.30      2.24 o
   5   7   3       25.70       29.13      3.30 o
   6   7   3        3.38        7.03      3.39 o
   7   7   3       13.38       18.52      8.98 o
  -5   8   3       16.05       14.25     11.79 o
  -4   8   3        4.87        6.50      6.64 o
  -3   8   3        1.85       12.81      7.75 o
  -2   8   3      357.99      313.17     14.89 o
  -1   8   3      535.59      583.90     37.47 o
   0   8   3      245.51      260.00      8.60 o
   1   8   3        3.81        4.76      2.41 o
   2   8   3      107.21      102.43      7.10 o
   3   8   3        0.61        3.12      4.16 o
   4   8   3       61.37       55.07      4.39 o
   5   8   3       20.98       22.65      2.46 o
   6   8   3       58.20       64.13     21.40 o
   7   8   3       20.78        4.46      9.28 o
  -4   9   3        6.79       17.45      9.95 o
  -3   9   3       86.43       82.93     12.64 o
  -2   9   3       62.21       65.82      8.15 o
  -1   9   3      114.07      101.51     15.00 o
   0   9   3      426.96      415.02     19.04 o
   1   9   3       74.15       69.58      4.60 o
   2   9   3        9.60        6.71      8.26 o
   3   9   3      164.19      161.29     10.59 o
   4   9   3       11.53       16.75      5.57 o
   5   9   3       61.97       49.94      5.48 o
   6   9   3        5.30       11.68      9.10 o
   7   9   3       11.37        1.68     13.48 o
  -4  10   3       13.91       11.65     24.77 o
  -3  10   3       30.56       27.86     10.45 o
  -2  10   3      138.35      123.48     11.63 o
  -1  10   3        1.26       -6.46      6.23 o
   0  10   3        0.79        2.22      5.02 o
   1  10   3       14.14       13.57      4.04 o
   2  10   3      385.79      360.57     23.25 o
   3  10   3      126.16      109.18     13.14 o
   4  10   3        6.11        2.50      5.99 o
   5  10   3        1.08       -3.10     12.30 o
   6  10   3        0.76        3.45     16.34 o
   7  10   3        7.34       14.49     20.89 o
  -3  11   3        1.17       -7.42      8.44 o
  -2  11   3       23.77       12.48     13.65 o
  -1  11   3      110.19      109.80     16.18 o
   0  11   3        6.76       13.59      7.28 o
   1  11   3       20.73       13.60      4.55 o
   2  11   3        5.75        3.71      8.42 o
   3  11   3      122.42      146.92     18.53 o
   4  11   3       49.27       42.36      8.09 o
   5  11   3        8.86       23.69      7.98 o
   6  11   3        0.04        3.71     10.78 o
  -3  12   3       20.64       23.45     12.90 o
  -2  12   3        2.10       -2.71     12.31 o
  -1  12   3        0.20       -9.69      8.54 o
   0  12   3        0.02        0.67     10.78 o
   1  12   3       24.33       31.94      5.53 o
   2  12   3        0.23       -1.68     11.12 o
   3  12   3       77.42       71.44     14.83 o
   4  12   3       22.26       19.17     17.02 o
   5  12   3        0.42        5.76      8.49 o
   6  12   3        3.36        2.02     13.48 o
  -2  13   3       23.01       15.22     25.44 o
  -1  13   3       36.39       22.65     10.61 o
   0  13   3        0.27      -21.23     20.56 o
   1  13   3        0.01       -1.68     16.18 o
   2  13   3        0.65       -4.04     13.48 o
   3  13   3        1.82        8.42     16.85 o
   4  13   3        4.86       -3.43     11.65 o
   5  13   3        2.05       -0.15     10.54 o
   0  14   3       21.54       23.25     20.89 o
   1  14   3        6.28        3.37     22.58 o
   2  14   3        0.00       27.97     22.24 o
   3  14   3        1.52       16.51     13.82 o
   4  14   3       25.26       10.73      9.15 o
  -3 -13   4        1.14        3.71     16.85 o
  -2 -13   4        0.77        0.34     13.82 o
  -1 -13   4        0.00       -1.35     15.50 o
   0 -13   4        0.32       -2.36     16.18 o
  -5 -12   4       11.36       17.86     14.49 o
  -4 -12   4        3.17       -0.34     20.22 o
  -3 -12   4        6.16        4.72     11.46 o
  -2 -12   4       12.90       25.95     17.52 o
  -1 -12   4        2.11      -15.16     14.15 o
   0 -12   4        0.15       37.74     21.23 o
   1 -12   4        0.33        9.48     11.55 o
   2 -12   4        0.00       23.22     13.21 o
  -5 -11   4        7.56       15.50     17.86 o
  -4 -11   4       13.75        1.68     11.46 o
  -3 -11   4       11.50        7.08     11.12 o
  -2 -11   4        0.58       20.89     12.81 o
  -1 -11   4        3.76      -12.47     11.46 o
   0 -11   4        0.03       10.11     13.14 o
   1 -11   4        0.22        0.83      8.62 o
   2 -11   4        0.34       -1.93     11.79 o
   3 -11   4        0.77      -16.91     11.27 o
  -6 -10   4       20.76       11.93     16.18 o
  -5 -10   4        3.65      -14.66      9.77 o
  -4 -10   4        3.07       10.18      7.14 o
  -3 -10   4       49.58       55.71      6.66 o
  -2 -10   4       12.64        8.99      3.76 o
  -1 -10   4       28.55       13.82     12.81 o
   0 -10   4       18.37       14.47      8.66 o
   1 -10   4       12.77       16.36      5.31 o
   2 -10   4        0.68       -3.97      7.53 o
   3 -10   4        0.31        1.76      9.60 o
  -6  -9   4       10.58       11.77      8.77 o
  -5  -9   4       40.10       32.62      7.84 o
  -4  -9   4        4.61        4.00      5.73 o
  -3  -9   4        0.44       -1.46      3.63 o
  -2  -9   4      168.44      160.11      7.73 o
  -1  -9   4       11.61       19.03      8.76 o
   0  -9   4       65.59       64.44     12.13 o
   1  -9   4       89.83       94.68      6.27 o
   2  -9   4       77.35       74.34     11.62 o
   3  -9   4       17.30       19.69      9.15 o
   4  -9   4        1.42        1.81      9.36 o
  -7  -8   4        9.85        1.83     13.57 o
  -6  -8   4        0.54        5.76      6.22 o
  -5  -8   4       27.65       28.67      8.93 o
  -4  -8   4       51.05       60.91      4.98 o
  -3  -8   4      111.81      103.95      6.91 o
  -2  -8   4     1089.11     1106.47     29.73 o
  -1  -8   4      228.44      221.94      8.71 o
   0  -8   4        0.54        6.65      5.86 o
   1  -8   4        1.03       -1.56      2.97 o
   2  -8   4      156.54      140.52      9.67 o
   3  -8   4       46.64       52.86      8.33 o
   4  -8   4        7.04        7.43      8.64 o
   5  -8   4        0.67        6.07     17.19 o
  -7  -7   4       11.02       18.73     11.06 o
  -6  -7   4       35.55       40.95      6.40 o
  -5  -7   4       41.37       36.93      9.58 o
  -4  -7   4      141.06      134.40      8.03 o
  -3  -7   4      217.80      235.31      7.36 o
  -2  -7   4        0.02       -1.90      2.40 o
  -1  -7   4        9.05        6.23      2.09 o
   0  -7   4       24.24       17.21      6.66 o
   1  -7   4        7.59        9.04      2.48 o
   2  -7   4        0.47       -1.79      2.87 o
   3  -7   4        1.15        0.79      3.46 o
   4  -7   4       38.36       29.01      9.02 o
   5  -7   4        1.72        0.48     16.18 o
  -7  -6   4       20.56       19.96     12.30 o
  -6  -6   4        5.03        5.95      8.71 o
  -5  -6   4       46.19       56.48      5.01 o
  -4  -6   4       82.51       78.39      5.29 o
  -3  -6   4      100.70       95.50      6.00 o
  -2  -6   4      605.96      614.85     24.96 o
  -1  -6   4      189.49      199.86      9.53 o
   0  -6   4       48.12       52.59      4.38 o
   1  -6   4       59.55       66.44      4.11 o
   2  -6   4       24.36       20.06      4.47 o
   3  -6   4        0.00        1.99      3.69 o
   4  -6   4        1.01       -2.77      4.49 o
   5  -6   4        0.32       12.27      8.09 o
   6  -6   4        9.35       29.32     26.28 o
  -7  -5   4       47.88       49.13     12.78 o
  -6  -5   4       11.49       11.05      4.21 o
  -5  -5   4        0.03       -1.95      3.03 o
  -4  -5   4        1.40        2.94      4.15 o
  -3  -5   4       15.48       13.84      7.41 o
  -2  -5   4      927.35      973.88     31.76 o
  -1  -5   4     1550.55     1603.58     62.08 o
   0  -5   4      320.57      313.47     12.13 o
   1  -5   4        2.25        2.33      2.08 o
   2  -5   4       29.53       28.72      2.76 o
   3  -5   4       84.24       74.13      3.89 o
   4  -5   4      268.18      267.42      8.89 o
   5  -5   4       22.02       45.12      9.77 o
   6  -5   4        0.03        5.05     13.82 o
  -7  -4   4       23.23       25.64     10.82 o
  -6  -4   4        0.00        5.86      5.91 o
  -5  -4   4       30.46       32.42      3.58 o
  -4  -4   4        0.92       -1.64      3.54 o
  -3  -4   4      248.89      269.71      8.69 o
  -2  -4   4      139.79      158.26      8.50 o
  -1  -4   4      654.70      718.73     46.61 o
   0  -4   4       56.06       69.32      7.03 o
   1  -4   4      448.82      478.98     13.04 o
   2  -4   4      186.23      201.66      8.11 o
   3  -4   4      171.24      171.35      5.10 o
   4  -4   4       61.96       71.64      4.06 o
   5  -4   4       14.35        8.68      4.31 o
   6  -4   4        0.28        8.15      8.40 o
  -7  -3   4        0.98       -1.50     11.00 o
  -6  -3   4       16.41       19.06     12.66 o
  -5  -3   4      487.35      492.22     20.02 o
  -4  -3   4       31.43       32.33      2.70 o
  -3  -3   4      403.33      400.90      9.67 o
  -2  -3   4        1.66        4.93      1.47 o
  -1  -3   4      130.40      112.28      6.79 o
   0  -3   4       32.09       27.24      2.32 o
   1  -3   4       18.80       23.40      1.30 o
   2  -3   4       10.81       11.29      1.93 o
   3  -3   4        0.06       -2.73      1.82 o
   4  -3   4       62.58       63.81      3.35 o
   5  -3   4       97.43      100.55      6.57 o
   6  -3   4        2.45       -2.99      9.49 o
   7  -3   4        1.20      -21.23     15.16 o
  -7  -2   4        1.56        1.19     17.69 o
  -6  -2   4       66.97       55.63      4.61 o
  -5  -2   4        0.12       -3.32      2.21 o
  -4  -2   4       28.44       21.94      3.31 o
  -3  -2   4      137.85      151.00      5.90 o
  -2  -2   4      292.56      305.50      7.00 o
  -1  -2   4      158.69      153.02      4.56 o
   0  -2   4      248.85      227.09      6.57 o
   1  -2   4        1.12        0.40      0.59 o
   2  -2   4        1.37        0.69      1.32 o
   3  -2   4       59.65       55.49      2.22 o
   4  -2   4        1.65        2.51      1.64 o
   5  -2   4       86.06       84.88      4.98 o
   6  -2   4        1.94        4.57      6.94 o
   7  -2   4        0.41       -5.05     12.64 o
  -7  -1   4        0.01       -3.02      8.99 o
  -6  -1   4       23.49       15.66      7.75 o
  -5  -1   4      183.86      171.57     10.99 o
  -4  -1   4       13.31       13.26      2.81 o
  -3  -1   4       22.03       19.68      1.81 o
  -2  -1   4     1972.08     1767.24     34.04 o
  -1  -1   4      211.40      160.17      7.32 o
   0  -1   4      868.45      812.49     34.44 o
   1  -1   4       18.27       19.14      1.31 o
   2  -1   4       91.83       92.69      2.49 o
   3  -1   4      204.20      194.73      4.72 o
   4  -1   4       39.45       44.67      4.50 o
   5  -1   4        4.27        2.68      3.51 o
   6  -1   4        1.07       -4.58      6.64 o
   7  -1   4        5.09        8.61      8.58 o
  -7   0   4       10.81       -6.07     17.86 o
  -6   0   4       23.41       19.20      9.87 o
  -5   0   4       13.28       15.78      2.46 o
  -4   0   4        6.97        7.22      2.46 o
  -3   0   4       66.03       61.26      3.56 o
  -2   0   4      279.10      293.09      5.88 o
  -1   0   4      322.41      291.72      7.42 o
   0   0   4     2023.72     1891.13     40.51 o
   1   0   4     2092.40     2118.79     72.08 o
   2   0   4        1.21        2.85      1.47 o
   3   0   4       24.51       27.28      1.93 o
   4   0   4      410.85      414.08      8.81 o
   5   0   4      116.26      121.50      6.84 o
   6   0   4       20.89       16.99      6.00 o
   7   0   4        4.43        4.91      6.71 o
  -7   1   4        0.72       -9.44     14.49 o
  -6   1   4        6.62        6.07     14.83 o
  -5   1   4        4.37        6.25      2.60 o
  -4   1   4      162.26      178.09      6.15 o
  -3   1   4        0.17        2.57      1.60 o
  -2   1   4       21.19       21.98      3.30 o
  -1   1   4       23.94       21.50      1.47 o
   0   1   4     3153.96     3095.63     94.21 o
   1   1   4     1615.31     1576.56     57.64 o
   2   1   4      245.39      234.75      5.70 o
   3   1   4      185.78      190.35      4.80 o
   4   1   4      183.56      212.49      4.92 o
   5   1   4        3.26        4.97      3.58 o
   6   1   4       45.42       34.89      5.74 o
   7   1   4       28.02       31.05      8.10 o
  -7   2   4        2.39        8.09     15.50 o
  -6   2   4        2.72      -13.14     11.12 o
  -5   2   4       27.05       32.30      4.09 o
  -4   2   4      274.44      269.93     10.93 o
  -3   2   4      501.87      543.14     12.85 o
  -2   2   4      262.59      279.33      8.02 o
  -1   2   4      379.94      413.23     20.09 o
   0   2   4     7629.02     7196.79    259.86 o
   1   2   4     1441.56     1435.47     82.11 o
   2   2   4       55.58       58.66      3.84 o
   3   2   4      420.39      431.47     10.37 o
   4   2   4      564.93      595.69     13.84 o
   5   2   4       79.76       71.79      4.53 o
   6   2   4        5.67       -0.22      7.57 o
   7   2   4       15.05       26.86      7.18 o
  -7   3   4        0.91       -4.38     14.83 o
  -6   3   4       25.63       21.23     12.13 o
  -5   3   4      240.27      232.61     10.08 o
  -4   3   4       39.81       36.90      3.42 o
  -3   3   4       61.85       61.82      3.18 o
  -2   3   4       45.69       66.75      4.65 o
  -1   3   4      351.10      316.37     10.46 o
   0   3   4      117.06       99.89      4.01 o
   1   3   4        2.15       -0.07      2.36 o
   2   3   4      313.05      325.18      9.24 o
   3   3   4       35.54       39.12      2.10 o
   4   3   4      534.22      553.31     13.93 o
   5   3   4      110.91      110.50      5.47 o
   6   3   4       94.05       97.44      9.24 o
   7   3   4       23.98       27.34     16.19 o
   8   3   4        0.85        0.68     10.51 o
  -7   4   4        0.46       26.28     16.18 o
  -6   4   4       41.15       64.36     18.53 o
  -5   4   4       10.91       16.97      7.91 o
  -4   4   4      179.95      182.12      9.83 o
  -3   4   4      366.70      371.24      9.40 o
  -2   4   4      176.62      188.38      7.34 o
  -1   4   4        1.01        0.69      2.32 o
   0   4   4      199.27      204.59      7.52 o
   1   4   4      396.06      374.54     13.84 o
   2   4   4       83.74       81.26      4.46 o
   3   4   4        8.88       12.88      2.79 o
   4   4   4      184.21      189.12      6.59 o
   5   4   4       93.29       96.67      6.54 o
   6   4   4      122.39      122.58      6.83 o
   7   4   4        0.30       -7.07      5.74 o
   8   4   4        0.71       -8.52      9.78 o
  -6   5   4       32.83       36.73     15.84 o
  -5   5   4       11.25       13.70      4.74 o
  -4   5   4        3.98        5.81      4.32 o
  -3   5   4      526.61      533.69     17.99 o
  -2   5   4        0.22        2.86      2.97 o
  -1   5   4     1537.79     1645.12     58.29 o
   0   5   4       57.23       55.50      9.94 o
   1   5   4       61.19       68.26      5.02 o
   2   5   4     1627.68     1648.26     42.05 o
   3   5   4      393.50      430.32     22.64 o
   4   5   4       28.06       29.11      2.76 o
   5   5   4       87.89       82.09     12.40 o
   6   5   4        8.31        6.56      4.57 o
   7   5   4       34.36       32.71     10.60 o
  -6   6   4       47.75       61.33     14.49 o
  -5   6   4        0.33       -6.90      5.75 o
  -4   6   4        1.65        6.19      6.24 o
  -3   6   4      102.38       86.14      5.22 o
  -2   6   4       67.66       65.06      4.92 o
  -1   6   4      156.84      151.64     12.31 o
   0   6   4      277.76      264.35      9.65 o
   1   6   4       11.94       19.36      3.57 o
   2   6   4        3.25        5.04      3.21 o
   3   6   4        1.04       -3.52      8.26 o
   4   6   4      154.42      174.52      6.27 o
   5   6   4       43.68       49.24      3.48 o
   6   6   4      208.77      202.73     28.31 o
   7   6   4        3.72        8.61      6.05 o
  -6   7   4        7.23       23.93     15.84 o
  -5   7   4        2.38      -10.78      9.10 o
  -4   7   4        5.68        6.47      6.42 o
  -3   7   4      804.16      852.82     30.12 o
  -2   7   4      199.57      212.44     23.07 o
  -1   7   4       33.35       45.79      4.33 o
   0   7   4      607.19      565.25     20.07 o
   1   7   4        1.05       -4.69      4.36 o
   2   7   4       31.53       32.37      4.88 o
   3   7   4        7.41        5.50      4.53 o
   4   7   4       99.12      104.90      6.78 o
   5   7   4       90.60       92.61      5.28 o
   6   7   4       40.38       44.54      5.15 o
   7   7   4        0.06       -3.65     11.65 o
  -5   8   4        0.74        6.40     11.12 o
  -4   8   4       58.00       38.42     13.48 o
  -3   8   4      231.52      224.09     22.24 o
  -2   8   4      251.18      259.81     18.53 o
  -1   8   4      100.13      107.97      9.44 o
   0   8   4       10.27       15.78      5.83 o
   1   8   4      309.54      327.31     10.20 o
   2   8   4        4.92        4.24      4.85 o
   3   8   4        9.74       11.60      4.85 o
   4   8   4      184.34      206.76     12.82 o
   5   8   4        0.64        2.45     14.80 o
   6   8   4        3.43        8.34      5.41 o
   7   8   4       10.29        2.72      9.94 o
  -5   9   4        3.21       -7.75     15.84 o
  -4   9   4       18.16       18.79      8.33 o
  -3   9   4        1.50        9.77      9.77 o
  -2   9   4       18.07        7.75     10.11 o
  -1   9   4       75.45       65.04      9.44 o
   0   9   4        7.47        0.07      4.49 o
   1   9   4        4.29        3.35      2.13 o
   2   9   4       88.45       87.52      7.63 o
   3   9   4        7.26        3.89      7.25 o
   4   9   4       11.72       12.55      4.20 o
   5   9   4        2.93       -6.46      4.31 o
   6   9   4        7.04       -5.00      6.86 o
   7   9   4        0.21       -4.38     13.82 o
  -4  10   4        1.05       11.44     11.74 o
  -3  10   4       35.01       46.55      8.88 o
  -2  10   4        6.41        5.92      9.77 o
  -1  10   4       93.77       86.94     11.79 o
   0  10   4      515.09      504.44     23.91 o
   1  10   4       19.13       21.23      4.16 o
   2  10   4       59.74       36.39     10.11 o
   3  10   4       46.57       38.08      8.76 o
   4  10   4       25.22       11.12     12.13 o
   5  10   4       18.34       27.54      7.96 o
   6  10   4        0.20       -6.12     20.39 o
   7  10   4       10.93       45.83     24.26 o
  -3  11   4        0.39       10.98     10.11 o
  -2  11   4        2.46       -2.04     14.49 o
  -1  11   4       21.05       28.47      8.30 o
   0  11   4       35.37       31.67      7.28 o
   1  11   4        7.42        3.67      5.73 o
   2  11   4        0.48        5.05      8.09 o
   3  11   4       14.57       43.81      9.77 o
   4  11   4        0.49        0.34      9.10 o
   5  11   4        0.17        2.18      7.25 o
   6  11   4       63.06       73.46     17.19 o
  -3  12   4        0.21        1.58     10.48 o
  -2  12   4        0.00        0.15     11.41 o
  -1  12   4       14.93       -2.39      7.35 o
   0  12   4        0.33        4.68      7.19 o
   1  12   4        0.47       -0.65      4.12 o
   2  12   4        1.52       19.88     12.81 o
   3  12   4        2.54       -4.38     10.78 o
   4  12   4       44.58       55.60     13.48 o
   5  12   4        0.41        1.28     10.78 o
   6  12   4       14.76        3.03     13.14 o
  -2  13   4        0.48      -16.63     11.09 o
  -1  13   4        1.22        0.93      9.65 o
   0  13   4        0.77      -11.46     14.83 o
   1  13   4        0.42        6.07     19.88 o
   2  13   4        1.47        1.01     19.21 o
   3  13   4        6.56       12.47     13.48 o
   4  13   4        8.46       15.50     14.49 o
   5  13   4        9.65       13.61      9.78 o
   0  14   4        8.98       -6.07     19.88 o
   1  14   4       14.19      -10.45     17.19 o
   2  14   4        5.90       13.48     15.84 o
   3  14   4        0.00       -7.41     20.22 o
   4  14   4        1.29       22.58     21.57 o
  -3 -13   5        3.60       14.49     17.86 o
  -2 -13   5        1.12       13.48     17.52 o
  -1 -13   5       40.47       55.60     25.27 o
  -4 -12   5       50.49       77.51     19.54 o
  -3 -12   5       59.88       56.95     21.90 o
  -2 -12   5        2.51        1.35     13.14 o
  -1 -12   5        0.58        8.42     15.84 o
   0 -12   5        0.16      -26.62     19.88 o
   1 -12   5        0.82        8.47     16.18 o
  -5 -11   5        0.46       11.57     16.34 o
  -4 -11   5        1.55       -5.73     12.81 o
  -3 -11   5       31.55       15.16     13.82 o
  -2 -11   5       48.66       45.83     12.13 o
  -1 -11   5        0.05      -15.67     10.45 o
   0 -11   5        0.01      -11.12     14.49 o
   1 -11   5        3.30       -0.15     16.18 o
   2 -11   5        0.00       -6.39      9.87 o
  -6 -10   5        1.62        3.03     10.48 o
  -5 -10   5       21.28        5.19      8.46 o
  -4 -10   5        6.35      -11.79     10.78 o
  -3 -10   5        6.08        3.71     10.78 o
  -2 -10   5       24.35       32.01     10.45 o
  -1 -10   5      137.86      107.30     18.87 o
   0 -10   5       71.57       70.09     15.84 o
   1 -10   5        0.31        4.43      7.35 o
   2 -10   5        0.09       -6.96     10.53 o
   3 -10   5        6.33        8.15     11.78 o
  -6  -9   5       68.81       74.14      8.35 o
  -5  -9   5        1.05       -6.07      6.67 o
  -4  -9   5        5.82       20.22      9.77 o
  -3  -9   5      321.42      326.05     29.82 o
  -2  -9   5       57.13       62.15      3.77 o
  -1  -9   5        1.02       -4.98     12.30 o
   0  -9   5       56.92       47.79      9.55 o
   1  -9   5        2.71        7.56      5.39 o
   2  -9   5      102.10       90.69      7.11 o
   3  -9   5        0.03        5.73     12.15 o
   4  -9   5        0.13      -13.41     11.27 o
  -6  -8   5        8.66        5.94      6.53 o
  -5  -8   5        0.49       16.06      7.37 o
  -4  -8   5        4.98       11.65     17.02 o
  -3  -8   5      127.24      118.27      7.03 o
  -2  -8   5      276.44      292.97     13.58 o
  -1  -8   5      213.35      244.69     13.42 o
   0  -8   5        3.30        1.78      3.94 o
   1  -8   5      535.28      563.83     25.85 o
   2  -8   5       39.60       39.22      4.92 o
   3  -8   5        5.27        6.52      5.10 o
   4  -8   5        0.01      -17.61     28.14 o
   5  -8   5        3.46        8.09     18.53 o
  -7  -7   5        1.76       -0.50     10.40 o
  -6  -7   5        2.78       19.10     15.07 o
  -5  -7   5       39.80       47.29      7.10 o
  -4  -7   5       48.80       43.62      5.83 o
  -3  -7   5      101.91      100.52      6.38 o
  -2  -7   5      169.63      183.80     14.42 o
  -1  -7   5      155.53      141.57      7.72 o
   0  -7   5       34.87       33.89      2.07 o
   1  -7   5       16.90       19.83      2.42 o
   2  -7   5       12.08        6.71      3.23 o
   3  -7   5       20.11       23.65      6.41 o
   4  -7   5        2.97        4.27      8.14 o
   5  -7   5        0.62       17.86     15.50 o
  -7  -6   5       18.06       30.35     11.56 o
  -6  -6   5        7.72        5.16     10.35 o
  -5  -6   5        0.65       -6.27      4.42 o
  -4  -6   5       41.72       49.23      6.20 o
  -3  -6   5      325.05      365.46     26.45 o
  -2  -6   5       12.83       12.30      3.25 o
  -1  -6   5      347.57      349.34     22.93 o
   0  -6   5       56.03       54.77      3.97 o
   1  -6   5       61.83       66.65      4.09 o
   2  -6   5        8.26        4.39      2.32 o
   3  -6   5        2.10        5.32      2.71 o
   4  -6   5       95.94       90.25      6.85 o
   5  -6   5       17.48       24.05      8.83 o
  -7  -5   5       45.45       32.73     10.55 o
  -6  -5   5        2.89        0.75      4.41 o
  -5  -5   5      129.54      127.45      6.06 o
  -4  -5   5       56.76       51.04      5.45 o
  -3  -5   5        2.26        2.98      3.75 o
  -2  -5   5       58.59       53.58      5.92 o
  -1  -5   5      436.99      478.94     23.61 o
   0  -5   5        8.34       10.02      2.42 o
   1  -5   5      106.71      107.90      5.61 o
   2  -5   5        5.12        5.73      3.17 o
   3  -5   5       25.09       29.29      2.79 o
   4  -5   5       54.93       49.82      6.73 o
   5  -5   5       11.41        7.95     16.01 o
   6  -5   5        5.29       -2.02     21.90 o
  -7  -4   5        6.37       17.02     22.24 o
  -6  -4   5       16.39       18.58      4.63 o
  -5  -4   5       62.66       68.30      5.24 o
  -4  -4   5       44.45       44.17      3.78 o
  -3  -4   5        7.10        3.93      2.58 o
  -2  -4   5        0.38       -1.35      1.40 o
  -1  -4   5       15.89        9.69      2.45 o
   0  -4   5        6.90        2.56      2.99 o
   1  -4   5      131.47      136.69      5.21 o
   2  -4   5       22.22       19.72      2.05 o
   3  -4   5      461.57      461.53     14.22 o
   4  -4   5      237.90      243.22     11.63 o
   5  -4   5        4.76        4.41      5.33 o
   6  -4   5       16.50       15.80      7.79 o
  -7  -3   5        5.71        4.34     12.13 o
  -6  -3   5       64.08       67.74      6.04 o
  -5  -3   5       20.48       18.54      3.60 o
  -4  -3   5       63.08       60.84      3.29 o
  -3  -3   5        4.67        7.16      2.08 o
  -2  -3   5      531.60      540.83     13.29 o
  -1  -3   5        7.23        7.12      0.98 o
   0  -3   5       15.25       12.59      5.75 o
   1  -3   5       54.19       66.11      3.55 o
   2  -3   5      596.25      599.40     15.91 o
   3  -3   5        0.81        1.55      1.68 o
   4  -3   5       15.24       17.60      2.58 o
   5  -3   5       19.45       29.00      4.38 o
   6  -3   5       25.85       19.90      8.79 o
   7  -3   5        1.09        4.72     16.85 o
  -7  -2   5       12.89       22.49     23.25 o
  -6  -2   5        0.97        0.94      6.79 o
  -5  -2   5        3.84       11.60      2.81 o
  -4  -2   5       59.72       54.74      3.46 o
  -3  -2   5        1.28        0.72      1.99 o
  -2  -2   5       33.77       43.72      2.25 o
  -1  -2   5      932.24      970.55     26.86 o
   0  -2   5       22.31       20.48      2.62 o
   1  -2   5      185.40      174.80      9.57 o
   2  -2   5       16.24       13.28      1.54 o
   3  -2   5        0.00       -1.66      1.60 o
   4  -2   5       94.50       96.50      6.70 o
   5  -2   5        9.47        8.78      2.88 o
   6  -2   5        0.99        3.00      8.19 o
   7  -2   5        0.97      -19.21     12.81 o
  -7  -1   5        1.27        1.82     20.05 o
  -6  -1   5       80.15       86.29     13.48 o
  -5  -1   5       45.17       41.21      4.91 o
  -4  -1   5       32.81       34.37      3.37 o
  -3  -1   5      262.88      264.36      5.97 o
  -2  -1   5      348.42      360.63      8.38 o
  -1  -1   5      281.09      264.12      6.71 o
   0  -1   5      509.16      555.74     25.02 o
   1  -1   5      208.65      192.15      7.19 o
   2  -1   5       23.10       25.55      2.38 o
   3  -1   5       69.83       69.39      2.95 o
   4  -1   5        4.70        4.41      1.91 o
   5  -1   5      217.04      253.53     16.46 o
   6  -1   5       68.41       92.04     20.42 o
   7  -1   5       13.57       30.47      9.65 o
  -7   0   5        0.00      -12.13     14.15 o
  -6   0   5       97.37       94.02     12.81 o
  -5   0   5       16.60       18.83      3.14 o
  -4   0   5       64.37       64.64      3.43 o
  -3   0   5       45.17       42.30      2.51 o
  -2   0   5       17.51       22.28      2.86 o
  -1   0   5        1.69        2.46      1.40 o
   0   0   5     7264.75     6678.94    152.19 o
   1   0   5     3382.27     3386.31    113.09 o
   2   0   5      109.05      123.59      3.62 o
   3   0   5       79.56       80.36      4.32 o
   4   0   5        1.83       -0.65      2.31 o
   5   0   5       58.52       48.86      2.89 o
   6   0   5        0.08       -4.43     10.87 o
   7   0   5        0.43       -0.74      6.79 o
  -7   1   5       16.37       13.82     16.51 o
  -6   1   5        5.03       23.59     11.79 o
  -5   1   5        2.35       -2.21      4.91 o
  -4   1   5      102.09      107.57      4.39 o
  -3   1   5        1.05       -0.76      2.99 o
  -2   1   5        1.91        0.49      1.70 o
  -1   1   5        4.78       -0.52      2.97 o
   0   1   5      195.08      184.90      8.38 o
   1   1   5     9535.77     9671.08    616.67 o
   2   1   5       21.53       20.87      2.66 o
   3   1   5       41.23       41.31      1.97 o
   4   1   5        0.02       -0.14      1.56 o
   5   1   5       18.29       17.52      3.94 o
   6   1   5        2.82       -0.71      7.11 o
   7   1   5       28.75       21.06      7.26 o
  -7   2   5        0.06       29.65     19.54 o
  -6   2   5        2.40       10.11     11.12 o
  -5   2   5       54.49       62.72      4.69 o
  -4   2   5      230.14      239.73      8.68 o
  -3   2   5        3.26        6.62      2.69 o
  -2   2   5     1003.96     1107.42     21.12 o
  -1   2   5      281.25      305.40     12.99 o
   0   2   5      260.62      260.58      8.71 o
   1   2   5      158.21      181.44     14.89 o
   2   2   5      541.05      598.74     24.81 o
   3   2   5        2.08        2.78      1.59 o
   4   2   5      144.10      147.43      6.33 o
   5   2   5       93.98      107.26     13.13 o
   6   2   5        4.43        4.19      6.91 o
   7   2   5        2.32        5.61      6.06 o
  -7   3   5       12.33       -3.71     14.15 o
  -6   3   5       15.66       22.24     12.47 o
  -5   3   5       52.46       63.61      5.56 o
  -4   3   5      185.10      162.09      6.62 o
  -3   3   5        0.22        2.07      3.58 o
  -2   3   5       49.23       67.57      3.66 o
  -1   3   5     1309.96     1424.48     53.84 o
   0   3   5       30.29       38.13      2.47 o
   1   3   5     2384.53     2408.90     65.42 o
   2   3   5      732.24      751.46     30.35 o
   3   3   5      915.28      985.85     24.03 o
   4   3   5       64.13       71.91      3.16 o
   5   3   5        8.01        9.17      3.60 o
   6   3   5        2.77        0.10      5.16 o
   7   3   5        9.26        7.51      5.54 o
  -6   4   5       61.45       73.46     18.87 o
  -5   4   5        6.56        2.11      6.06 o
  -4   4   5       17.66       11.37      4.86 o
  -3   4   5       46.56       45.13      3.58 o
  -2   4   5       57.44       57.15      3.60 o
  -1   4   5       12.72       13.22      3.75 o
   0   4   5      265.99      269.42     11.32 o
   1   4   5      499.24      463.52     17.24 o
   2   4   5      188.98      195.05      7.24 o
   3   4   5      348.45      400.65     25.81 o
   4   4   5       21.10       19.89      2.24 o
   5   4   5      163.36      171.46     11.21 o
   6   4   5       28.08       30.45      5.42 o
   7   4   5        7.21        6.12      5.77 o
  -6   5   5        4.45      -15.84     12.13 o
  -5   5   5        8.02        4.73      7.03 o
  -4   5   5       45.97       55.38     11.17 o
  -3   5   5        5.49        2.73      3.19 o
  -2   5   5       68.35       63.07      4.23 o
  -1   5   5       80.48       92.75      4.96 o
   0   5   5      665.48      765.07     31.72 o
   1   5   5       40.75       31.25      9.27 o
   2   5   5       54.70       63.94      3.25 o
   3   5   5       26.00       33.87      4.05 o
   4   5   5       43.49       42.42      2.91 o
   5   5   5      434.11      466.37     16.78 o
   6   5   5       35.88       42.03      7.35 o
   7   5   5        4.69       12.47      6.69 o
  -6   6   5       12.73       19.21     21.90 o
  -5   6   5        0.26        2.62     11.46 o
  -4   6   5       26.17       29.85      5.30 o
  -3   6   5       10.26        5.37      3.88 o
  -2   6   5        3.20        9.83      4.18 o
  -1   6   5       18.98       25.93      4.04 o
   0   6   5        5.61        7.47      3.93 o
   1   6   5       63.38       56.04      4.77 o
   2   6   5      612.06      647.95     25.01 o
   3   6   5       16.22       17.71      3.81 o
   4   6   5       41.48       41.09      2.83 o
   5   6   5        4.54        5.12      2.73 o
   6   6   5        8.88        2.67      4.68 o
   7   6   5       59.79       64.09      7.83 o
  -5   7   5        3.22       -5.30     14.66 o
  -4   7   5       74.19       58.63     13.82 o
  -3   7   5       14.82        7.28      5.61 o
  -2   7   5       35.34       40.24      6.23 o
  -1   7   5      195.56      213.83      9.21 o
   0   7   5      576.90      569.30     22.02 o
   1   7   5      477.61      485.81     18.36 o
   2   7   5      165.93      166.73      8.54 o
   3   7   5       86.68       87.15      7.03 o
   4   7   5       14.07       10.08      3.34 o
   5   7   5      335.54      374.91     22.91 o
   6   7   5       25.93       18.43      6.91 o
   7   7   5        6.39        9.59     15.16 o
  -5   8   5        8.35       18.87     12.13 o
  -4   8   5       10.82        1.68     13.48 o
  -3   8   5        0.72       -6.07      7.41 o
  -2   8   5      240.77      258.13     19.21 o
  -1   8   5       82.74       68.73     10.95 o
   0   8   5      310.20      314.81     17.57 o
   1   8   5        0.22       10.24     16.34 o
   2   8   5      118.20      118.02      8.10 o
   3   8   5        2.49       -0.36      4.85 o
   4   8   5      376.26      389.86     31.00 o
   5   8   5       20.76       23.99      5.15 o
   6   8   5        6.44       10.11     10.45 o
   7   8   5        4.44       18.87     14.15 o
  -5   9   5       10.89      -15.16     13.48 o
  -4   9   5       38.77       36.73     13.14 o
  -3   9   5       10.21       17.19     11.12 o
  -2   9   5       77.07       57.96     10.45 o
  -1   9   5       27.93       34.37     13.48 o
   0   9   5        0.95        5.05     10.78 o
   1   9   5        5.16        7.19      6.23 o
   2   9   5      126.04      122.50     11.96 o
   3   9   5       53.29       45.35      7.17 o
   4   9   5        6.52        1.62      5.73 o
   5   9   5        2.59        0.33      6.27 o
   6   9   5       49.24       58.63     12.13 o
   7   9   5        3.06       -5.39     11.79 o
  -4  10   5        7.01       15.50     11.90 o
  -3  10   5       16.79       23.59     13.48 o
  -2  10   5       40.35       46.84     13.82 o
  -1  10   5       20.31       12.47     10.78 o
   0  10   5      299.32      279.89     15.12 o
   1  10   5       18.75       21.69      4.02 o
   2  10   5      122.63      121.31     13.82 o
   3  10   5        0.49       -4.72      7.41 o
   4  10   5        2.26       -6.40      7.08 o
   5  10   5       12.08       13.43     10.28 o
   6  10   5       27.38       16.18     17.86 o
  -3  11   5        4.96       13.36     11.98 o
  -2  11   5        0.03       -5.94      9.77 o
  -1  11   5        0.93        0.54      6.17 o
   0  11   5       29.71       32.84      6.57 o
   1  11   5       27.93       25.31      8.42 o
   2  11   5      185.93      180.62     17.19 o
   3  11   5        0.58       20.89     10.45 o
   4  11   5       27.80       29.99     14.83 o
   5  11   5        0.36       -4.36      7.26 o
   6  11   5        9.33       18.87     11.79 o
  -3  12   5        3.24      -19.05     12.70 o
  -2  12   5        4.33       10.28      9.13 o
  -1  12   5        1.62       -4.88      7.92 o
   0  12   5        0.04       -0.34     12.81 o
   1  12   5        0.63       -7.48      5.73 o
   2  12   5        1.33        9.44     10.45 o
   3  12   5       80.82       82.90     12.81 o
   4  12   5       30.22       26.28     13.14 o
   5  12   5        1.14       -8.42     10.59 o
   6  12   5        0.04        3.71     12.13 o
  -2  13   5        0.24        4.38     10.20 o
  -1  13   5        1.66       -2.95     14.66 o
   0  13   5        3.03      -19.71     13.14 o
   1  13   5       11.70       43.13     13.14 o
   2  13   5        1.71       -6.07     14.83 o
   3  13   5       14.51        7.41     12.13 o
   4  13   5       14.48        6.74     12.81 o
   5  13   5        0.10       -7.05     15.33 o
   0  14   5        2.08       -0.34     18.20 o
   1  14   5        6.28        4.04     17.52 o
   2  14   5        1.59       -8.42     14.83 o
   3  14   5        7.47       -9.44     16.18 o
   4  14   5       13.35        2.36     18.53 o
  -4 -12   6        2.13        1.68     16.85 o
  -3 -12   6        0.02       -5.39     22.24 o
  -2 -12   6        0.60      -10.45     14.49 o
  -1 -12   6        2.05       -8.09     16.18 o
   0 -12   6        1.84       26.96     22.24 o
   1 -12   6        4.36       16.85     16.85 o
  -5 -11   6        2.45       -3.03     12.13 o
  -4 -11   6        0.00        6.74     17.86 o
  -3 -11   6       42.59       30.33     15.50 o
  -2 -11   6        8.08      -18.53     17.52 o
  -1 -11   6       15.79       20.22     14.49 o
   0 -11   6       23.64       26.96     15.84 o
   1 -11   6        4.43       -4.45     20.89 o
   2 -11   6        0.00      -19.26     13.98 o
  -5 -10   6        0.18        5.44      8.01 o
  -4 -10   6        8.91       17.19     11.12 o
  -3 -10   6       60.17       49.87     13.14 o
  -2 -10   6       59.18       66.05     12.81 o
  -1 -10   6       26.60       27.30     11.79 o
   0 -10   6       23.96       11.12     13.48 o
   1 -10   6        0.50       -0.18     17.19 o
   2 -10   6        3.32       12.68     19.54 o
   3 -10   6        0.00       -5.47     10.69 o
  -6  -9   6        7.14       22.82      9.03 o
  -5  -9   6        2.89        9.55     13.98 o
  -4  -9   6       17.74       10.07      5.26 o
  -3  -9   6        4.19        3.19      9.10 o
  -2  -9   6       53.50       54.02      7.48 o
  -1  -9   6       57.93       60.48     14.66 o
   0  -9   6       38.66       36.22     12.47 o
   1  -9   6        9.40       10.52      4.30 o
   2  -9   6       86.72       76.72      8.02 o
   3  -9   6        7.09        5.72      8.58 o
   4  -9   6       13.84       28.45     13.27 o
  -6  -8   6        4.17        6.32      7.05 o
  -5  -8   6        2.48        0.34      6.20 o
  -4  -8   6        0.30        3.98      6.13 o
  -3  -8   6       14.68       12.64      6.43 o
  -2  -8   6      119.01      130.91     17.02 o
  -1  -8   6        4.15        8.70     10.11 o
   0  -8   6      176.61      178.95     10.36 o
   1  -8   6       21.25       21.47      3.24 o
   2  -8   6      150.79      160.34     11.90 o
   3  -8   6       18.18       18.67      9.64 o
   4  -8   6       44.67       60.49     10.99 o
  -7  -7   6        0.47       21.45     12.70 o
  -6  -7   6        0.00       -4.81      5.28 o
  -5  -7   6       15.91       14.89      6.22 o
  -4  -7   6      243.45      246.85     11.34 o
  -3  -7   6        0.04        3.44      4.70 o
  -2  -7   6       23.18       20.24      5.78 o
  -1  -7   6      124.71      119.58     12.13 o
   0  -7   6      184.20      185.30     10.31 o
   1  -7   6        4.66        9.47      2.22 o
   2  -7   6        1.75        1.35      3.27 o
   3  -7   6        7.05        5.73      4.75 o
   4  -7   6       46.78       51.42     15.84 o
   5  -7   6        0.24       51.90     23.59 o
  -7  -6   6        0.10       -2.02      9.77 o
  -6  -6   6        3.75        5.77      7.31 o
  -5  -6   6       66.34       71.71      6.94 o
  -4  -6   6      165.78      171.10      9.25 o
  -3  -6   6      157.79      162.70      8.20 o
  -2  -6   6       81.76       87.02      7.80 o
  -1  -6   6       34.18       38.51      5.86 o
   0  -6   6      125.42      119.97      7.12 o
   1  -6   6       42.64       45.73      3.02 o
   2  -6   6        4.43        3.87      2.42 o
   3  -6   6       16.15       12.51      3.77 o
   4  -6   6       33.87       32.52      9.77 o
   5  -6   6       32.03       11.75      7.93 o
  -7  -5   6        5.69      -19.21     15.50 o
  -6  -5   6       11.25       -0.42      5.86 o
  -5  -5   6       17.26       20.70      5.01 o
  -4  -5   6        1.06       -1.74      3.14 o
  -3  -5   6       19.79       16.52      3.71 o
  -2  -5   6       69.19       54.08      4.41 o
  -1  -5   6      313.96      318.60     15.45 o
   0  -5   6       69.59       73.49      4.05 o
   1  -5   6        0.63        2.42      1.54 o
   2  -5   6        8.05        8.46      1.86 o
   3  -5   6        6.03        6.78      3.06 o
   4  -5   6      103.91       96.07     12.03 o
   5  -5   6        2.97        5.56      8.10 o
   6  -5   6        6.32       -3.37     18.20 o
  -7  -4   6        7.83        3.37     14.49 o
  -6  -4   6        7.28        1.09      4.62 o
  -5  -4   6        0.23        2.77      3.33 o
  -4  -4   6       50.33       44.29      3.39 o
  -3  -4   6        9.15       11.35      2.20 o
  -2  -4   6        2.55        5.37      1.85 o
  -1  -4   6      133.44      128.04      5.11 o
   0  -4   6       70.59       53.24     12.11 o
   1  -4   6        4.53        3.75      2.04 o
   2  -4   6        4.79        3.42      2.01 o
   3  -4   6       56.21       55.80      4.37 o
   4  -4   6      186.51      182.37     12.82 o
   5  -4   6        6.05        8.43      8.29 o
   6  -4   6       39.60       15.16     22.91 o
  -7  -3   6       34.11       34.80     27.30 o
  -6  -3   6        0.01       -4.12      4.41 o
  -5  -3   6      156.73      152.89      7.12 o
  -4  -3   6        7.48       14.47      2.85 o
  -3  -3   6        0.82        1.16      3.15 o
  -2  -3   6       42.42       36.50      2.30 o
  -1  -3   6      370.70      388.49      9.87 o
   0  -3   6       76.08       73.31      4.52 o
   1  -3   6      130.87      155.25      6.06 o
   2  -3   6        3.46        2.54      1.83 o
   3  -3   6      173.13      183.67      9.07 o
   4  -3   6        8.04        4.49      2.46 o
   5  -3   6        4.63        9.29      3.62 o
   6  -3   6        2.29      -12.81     13.48 o
  -7  -2   6       41.01       51.47     13.09 o
  -6  -2   6        7.16        0.16      7.48 o
  -5  -2   6      142.54      156.97      6.82 o
  -4  -2   6        2.02        4.75      2.47 o
  -3  -2   6      213.98      219.69      6.71 o
  -2  -2   6      622.08      673.34     15.16 o
  -1  -2   6       60.67       54.58      4.93 o
   0  -2   6      551.12      570.01     29.82 o
   1  -2   6      240.97      226.51      6.17 o
   2  -2   6       33.74       32.30      2.26 o
   3  -2   6       21.31       23.92      2.38 o
   4  -2   6       33.26       39.41      4.14 o
   5  -2   6       24.57       17.92      4.15 o
   6  -2   6       37.52       56.56     23.25 o
   7  -2   6        8.17       10.95     10.72 o
  -7  -1   6        0.28       -1.01     15.84 o
  -6  -1   6       37.65       35.36      9.60 o
  -5  -1   6      147.01      137.91      7.68 o
  -4  -1   6       11.19        8.89      3.10 o
  -3  -1   6        2.18        2.32      1.66 o
  -2  -1   6       33.42       35.00      2.89 o
  -1  -1   6        0.54        4.25      1.48 o
   0  -1   6     3807.30     4009.53    141.49 o
   1  -1   6       51.85       63.90      2.16 o
   2  -1   6       54.62       54.40      2.51 o
   3  -1   6       29.08       27.46      1.80 o
   4  -1   6      231.03      239.23      9.72 o
   5  -1   6       41.92       33.52      3.78 o
   6  -1   6       40.02       27.08      6.89 o
   7  -1   6        0.00      -14.86     32.18 o
  -7   0   6        0.01       -9.77     15.16 o
  -6   0   6        0.82      -13.82     10.78 o
  -5   0   6      274.06      271.17      9.91 o
  -4   0   6       58.49       60.89      3.62 o
  -3   0   6       55.35       56.36      3.23 o
  -2   0   6      598.07      594.47     16.17 o
  -1   0   6       72.88       64.15      2.40 o
   0   0   6      134.36      143.63      4.17 o
   1   0   6       12.08       11.37      2.51 o
   2   0   6      486.82      492.41     15.68 o
   3   0   6      279.41      289.74      6.08 o
   4   0   6       22.91       19.95      3.01 o
   5   0   6      175.66      156.26      7.83 o
   6   0   6        8.52        4.72      4.98 o
   7   0   6        6.81       10.43      8.23 o
  -7   1   6        0.40      -13.48     22.24 o
  -6   1   6        0.00       11.79     12.47 o
  -5   1   6       24.84       20.72      4.19 o
  -4   1   6       31.92       27.83      4.43 o
  -3   1   6       27.43       27.06      2.68 o
  -2   1   6       16.09       12.79      2.15 o
  -1   1   6      959.83     1012.69     33.97 o
   0   1   6      113.27      107.46      4.33 o
   1   1   6     1651.49     1819.78     58.85 o
   2   1   6     2565.87     2844.41     79.87 o
   3   1   6        0.07       -2.06      1.37 o
   4   1   6      310.81      304.99      8.59 o
   5   1   6       37.86       34.54      3.69 o
   6   1   6        1.24        1.21      5.06 o
   7   1   6       24.56       21.88      9.22 o
  -7   2   6        0.09        8.42     15.16 o
  -6   2   6        8.58       13.82     16.18 o
  -5   2   6        0.31       -2.08      5.39 o
  -4   2   6       73.62       67.47      5.14 o
  -3   2   6       26.89       24.79      2.74 o
  -2   2   6      106.98      112.16      5.93 o
  -1   2   6      163.80      179.64      5.46 o
   0   2   6      357.87      355.67     16.87 o
   1   2   6       84.28       80.55      7.07 o
   2   2   6     1128.13     1166.53     42.61 o
   3   2   6       22.90       28.53      2.28 o
   4   2   6      394.40      412.51     12.88 o
   5   2   6        9.05        8.75      1.81 o
   6   2   6        6.51        3.50      4.30 o
   7   2   6        0.02        0.73      6.94 o
  -7   3   6        2.21      -11.46     14.83 o
  -6   3   6        6.14       25.61     13.14 o
  -5   3   6      112.09      106.79      8.14 o
  -4   3   6        0.00       -0.21      3.65 o
  -3   3   6        0.03        2.58      3.32 o
  -2   3   6       16.30       18.77      2.89 o
  -1   3   6       72.22       75.42      3.46 o
   0   3   6       38.25       40.47      2.77 o
   1   3   6      102.50      117.34      8.09 o
   2   3   6      120.27      126.02      4.94 o
   3   3   6      260.12      296.80     10.86 o
   4   3   6      237.38      216.61     13.81 o
   5   3   6      142.96      152.96      4.98 o
   6   3   6        1.61        7.82      4.75 o
   7   3   6       11.96        0.31      5.31 o
  -6   4   6       12.42       22.24     17.52 o
  -5   4   6        4.51        0.38      8.57 o
  -4   4   6      303.34      304.24     11.12 o
  -3   4   6      118.88      126.70      5.09 o
  -2   4   6      127.44      149.61      6.51 o
  -1   4   6      613.38      640.54     27.47 o
   0   4   6       83.98       96.74      7.47 o
   1   4   6       19.87       18.78      4.04 o
   2   4   6      668.32      803.55     30.62 o
   3   4   6       31.61       37.99      2.53 o
   4   4   6        2.87        6.46      2.33 o
   5   4   6      118.76      134.16      6.67 o
   6   4   6        8.26       12.10      4.37 o
   7   4   6       22.08       16.82      9.48 o
  -6   5   6       29.02       43.81     16.51 o
  -5   5   6        0.28        0.28     11.46 o
  -4   5   6       70.74       61.71      6.56 o
  -3   5   6       56.63       71.92      5.54 o
  -2   5   6        0.01       -1.16      3.14 o
  -1   5   6        0.69        2.06      2.92 o
   0   5   6      135.35      154.74     11.02 o
   1   5   6      182.15      179.68      9.10 o
   2   5   6      106.59      106.29      4.64 o
   3   5   6      247.55      258.24      7.89 o
   4   5   6        6.55        6.95      3.06 o
   5   5   6       78.63       76.91      4.42 o
   6   5   6        1.86        9.09      6.99 o
   7   5   6        0.14        3.51      6.32 o
  -6   6   6       48.98       63.69     14.83 o
  -5   6   6       28.72       50.10      9.44 o
  -4   6   6       23.32       32.62      6.33 o
  -3   6   6      129.61      138.33      7.11 o
  -2   6   6        2.55       -3.40      5.01 o
  -1   6   6        0.29        3.47      3.70 o
   0   6   6      199.64      191.30     17.74 o
   1   6   6       99.94       95.25      6.52 o
   2   6   6       83.47       87.83      4.09 o
   3   6   6      186.05      197.75      9.47 o
   4   6   6       15.72       14.69      3.47 o
   5   6   6      217.00      236.84     13.94 o
   6   6   6        0.64       10.58     12.81 o
   7   6   6        5.29       -1.87      6.10 o
  -5   7   6       70.39       82.78     18.87 o
  -4   7   6        0.11       -6.40      8.42 o
  -3   7   6       37.43       47.59     11.79 o
  -2   7   6        4.42        2.09      5.05 o
  -1   7   6       13.96        8.46      4.41 o
   0   7   6        0.20       -0.19      4.23 o
   1   7   6        7.42       11.66      8.09 o
   2   7   6      359.76      400.45     12.15 o
   3   7   6        7.45        8.65      4.67 o
   4   7   6        4.60        2.92      3.55 o
   5   7   6      116.97      113.62     10.08 o
   6   7   6       28.07       21.07      6.37 o
   7   7   6        1.37       11.76     11.70 o
  -5   8   6        0.03       12.81     10.11 o
  -4   8   6        0.02      -10.78     13.14 o
  -3   8   6       19.55       -0.34      6.74 o
  -2   8   6       79.08       69.76     10.45 o
  -1   8   6      123.38      122.66     13.14 o
   0   8   6        0.00        3.94      5.04 o
   1   8   6       91.26       98.15      7.85 o
   2   8   6       80.05       82.52     10.40 o
   3   8   6       58.41       47.39      6.74 o
   4   8   6       42.23       40.32      7.75 o
   5   8   6      206.68      200.41      9.61 o
   6   8   6       11.10       15.84     12.13 o
   7   8   6        0.13       16.51     15.16 o
  -4   9   6        1.60       -8.76     10.45 o
  -3   9   6        0.94        3.03     10.78 o
  -2   9   6      265.91      260.15     24.94 o
  -1   9   6        3.92      -12.81     12.81 o
   0   9   6       22.89       17.52      8.42 o
   1   9   6        3.34       16.85     11.12 o
   2   9   6        3.43       -4.98      6.28 o
   3   9   6       51.61       41.01      7.50 o
   4   9   6        1.54       -1.15      8.76 o
   5   9   6        2.90        8.11      5.62 o
   6   9   6       31.72       36.06     13.48 o
   7   9   6        0.57        4.38     15.50 o
  -4  10   6        0.28       -9.44     11.79 o
  -3  10   6        2.45       -6.07     12.13 o
  -2  10   6        0.29        3.71     10.78 o
  -1  10   6       28.70       41.45     11.79 o
   0  10   6       86.84       74.81     16.18 o
   1  10   6       22.67       21.17      4.38 o
   2  10   6      260.39      283.40     18.53 o
   3  10   6        2.14       -9.44     11.46 o
   4  10   6        1.34      -13.82     11.46 o
   5  10   6       32.67       31.35     14.15 o
   6  10   6        0.01       32.69     18.87 o
  -3  11   6        2.42       19.56     11.46 o
  -2  11   6       21.68        4.72     17.86 o
  -1  11   6        0.06      -11.79     12.13 o
   0  11   6       26.43       22.90      5.92 o
   1  11   6        5.20       14.08      5.05 o
   2  11   6      143.14      149.96     16.85 o
   3  11   6      300.98      300.92     26.96 o
   4  11   6        0.06       -4.38      8.42 o
   5  11   6        0.30        8.06     11.79 o
   6  11   6       39.30       65.71     17.52 o
  -3  12   6        1.42       23.36     14.09 o
  -2  12   6        9.04        0.79     10.05 o
  -1  12   6        2.29      -13.82      9.21 o
   0  12   6        0.36       -2.22      7.92 o
   1  12   6        4.62        8.44      5.39 o
   2  12   6        5.89       -4.04     13.48 o
   3  12   6       30.33       25.95     12.47 o
   4  12   6       23.20       12.13     12.13 o
   5  12   6        1.94      -12.05      9.34 o
  -2  13   6        1.80       -2.95     12.19 o
  -1  13   6        7.62       19.88     15.84 o
   0  13   6        2.41      -27.30     18.20 o
   1  13   6       16.71       22.91     15.50 o
   2  13   6        0.77        4.04     14.49 o
   3  13   6        2.99      -12.81     15.16 o
   4  13   6        2.64       -4.04     13.14 o
   5  13   6        2.49        3.18     20.89 o
   1  14   6       21.81       -3.03     19.21 o
   2  14   6       12.66       20.89     19.54 o
   3  14   6       29.09       50.55     15.84 o
   4  14   6        1.67      -12.81     16.18 o
  -3 -12   7        0.10      -33.36     22.24 o
  -2 -12   7        8.17       13.82     15.84 o
  -1 -12   7        0.00      -12.81     16.51 o
   0 -12   7        4.01       15.84     23.93 o
  -4 -11   7        6.31      -18.87     21.57 o
  -3 -11   7       31.64       10.45     13.14 o
  -2 -11   7        7.83       64.03     19.54 o
  -1 -11   7        0.06        9.10     14.83 o
   0 -11   7       29.70       41.45     16.85 o
   1 -11   7        5.43        0.67     14.83 o
   2 -11   7        3.24        8.22     22.41 o
  -5 -10   7        0.24       11.12     13.48 o
  -4 -10   7       29.73       49.20     19.88 o
  -3 -10   7       96.35      120.30     15.50 o
  -2 -10   7        3.22        9.77     12.13 o
  -1 -10   7        0.02       -9.44     12.13 o
   0 -10   7        2.78        2.70     13.82 o
   1 -10   7       23.31       28.22     10.45 o
   2 -10   7        5.97      -12.47     14.49 o
   3 -10   7        4.47       -5.92     11.78 o
  -6  -9   7        0.46       13.94      9.36 o
  -5  -9   7        1.61       -2.87      6.95 o
  -4  -9   7       10.21        3.35      5.46 o
  -3  -9   7        2.83        4.72     10.78 o
  -2  -9   7        8.63        3.57      6.28 o
  -1  -9   7       81.29       64.09     17.69 o
   0  -9   7       39.00       45.40      6.50 o
   1  -9   7        3.33        5.22      4.59 o
   2  -9   7       16.80       15.50     10.60 o
   3  -9   7       12.21       17.52     10.26 o
  -6  -8   7        0.82        6.80      7.11 o
  -5  -8   7        3.96       14.16      8.66 o
  -4  -8   7        3.09        7.70      7.77 o
  -3  -8   7       24.61       21.72      4.54 o
  -2  -8   7        0.16        6.40      8.09 o
  -1  -8   7        3.92       -7.63      5.09 o
   0  -8   7       40.48       42.16      5.33 o
   1  -8   7       19.14       13.58      4.25 o
   2  -8   7       31.52       38.42      7.00 o
   3  -8   7        0.42       -5.80     14.49 o
   4  -8   7       16.44       28.61     11.08 o
  -6  -7   7        6.57        3.49      7.13 o
  -5  -7   7       34.64       26.88      6.60 o
  -4  -7   7       84.85       71.83     10.95 o
  -3  -7   7       55.84       65.46      6.29 o
  -2  -7   7      367.91      418.29     40.27 o
  -1  -7   7      386.37      422.50     17.24 o
   0  -7   7       54.89       53.94     10.09 o
   1  -7   7        0.02       -0.15      3.26 o
   2  -7   7       13.47       14.45      3.04 o
   3  -7   7       79.91       75.46      7.49 o
   4  -7   7        0.07       -7.58      7.35 o
   5  -7   7        9.70       25.61     20.89 o
  -7  -6   7        6.62       12.00      9.93 o
  -6  -6   7       13.44       12.12      7.23 o
  -5  -6   7        6.93       10.02      4.15 o
  -4  -6   7        1.71        7.98      4.18 o
  -3  -6   7      103.35      103.51      6.34 o
  -2  -6   7        1.93        2.15      3.31 o
  -1  -6   7       68.05       67.78      5.81 o
   0  -6   7      118.19      122.70      7.36 o
   1  -6   7        1.80        4.56      2.56 o
   2  -6   7       66.20       62.49      4.36 o
   3  -6   7        3.16       -1.32      2.65 o
   4  -6   7       37.01       42.60      9.54 o
   5  -6   7       36.45       58.97     25.61 o
  -7  -5   7       14.77       -0.80     15.10 o
  -6  -5   7       55.51       67.93      7.97 o
  -5  -5   7        7.71       11.09      9.04 o
  -4  -5   7       78.79       78.35      4.51 o
  -3  -5   7       67.09       52.99      3.84 o
  -2  -5   7       37.30       42.74      3.91 o
  -1  -5   7      124.64      120.30      4.44 o
   0  -5   7        0.10        3.77      7.22 o
   1  -5   7        0.95       -1.85      3.01 o
   2  -5   7       55.62       56.68      3.92 o
   3  -5   7       41.35       32.22      3.76 o
   4  -5   7      104.54      123.72     11.13 o
   5  -5   7       12.96       -1.67      9.27 o
   6  -5   7        2.68      -17.52     18.20 o
  -7  -4   7        9.06        8.91     16.01 o
  -6  -4   7       75.23       91.36     11.08 o
  -5  -4   7        4.97       -7.14      4.76 o
  -4  -4   7       77.30       69.43      3.79 o
  -3  -4   7       98.49       91.58      4.71 o
  -2  -4   7        3.00       -3.18      2.26 o
  -1  -4   7      175.62      188.15      8.92 o
   0  -4   7       22.10       21.76      4.10 o
   1  -4   7       74.31       71.38      4.79 o
   2  -4   7       62.55       58.39      4.40 o
   3  -4   7       23.17       21.60      3.06 o
   4  -4   7       50.67       40.16      5.69 o
   5  -4   7       52.78       52.93      8.50 o
   6  -4   7       14.66       11.12     14.49 o
  -7  -3   7        2.38       15.01      9.96 o
  -6  -3   7        0.27       -0.57      7.28 o
  -5  -3   7       24.80       27.69      4.26 o
  -4  -3   7       38.40       29.55      3.31 o
  -3  -3   7        9.74        5.92      2.27 o
  -2  -3   7      171.63      185.02      5.90 o
  -1  -3   7       39.02       39.73      2.10 o
   0  -3   7        5.16        5.88      0.97 o
   1  -3   7      673.09      733.63     32.28 o
   2  -3   7      345.24      354.04     12.05 o
   3  -3   7       18.96       15.19      4.43 o
   4  -3   7        8.10       10.74      3.54 o
   5  -3   7        2.86        9.28      7.50 o
   6  -3   7       19.85       15.84     14.15 o
  -7  -2   7        1.50       12.81     16.18 o
  -6  -2   7        0.22        0.82      8.74 o
  -5  -2   7       10.61       13.01      4.04 o
  -4  -2   7      100.91      103.26      4.40 o
  -3  -2   7       66.57       69.85      4.37 o
  -2  -2   7       16.71       11.16      4.12 o
  -1  -2   7       98.72       85.47      4.33 o
   0  -2   7      525.88      591.80     26.99 o
   1  -2   7      622.97      676.20     14.92 o
   2  -2   7      199.76      206.17      5.77 o
   3  -2   7       74.10       72.87      6.52 o
   4  -2   7      383.29      386.65     15.37 o
   5  -2   7      145.63      139.36      8.00 o
   6  -2   7       12.28       12.74     11.65 o
  -7  -1   7        0.20       11.46     21.57 o
  -6  -1   7        2.10      -14.15      9.44 o
  -5  -1   7        2.30        2.62      7.40 o
  -4  -1   7        7.52        3.85      3.71 o
  -3  -1   7       93.66      102.06      6.99 o
  -2  -1   7      158.50      149.89      4.92 o
  -1  -1   7      226.81      250.24      6.40 o
   0  -1   7     1376.28     1443.32     37.12 o
   1  -1   7      183.65      180.30      5.99 o
   2  -1   7      266.14      251.79      8.40 o
   3  -1   7        2.03        1.14      2.57 o
   4  -1   7       55.97       47.30      3.10 o
   5  -1   7       66.47       57.39      4.16 o
   6  -1   7       31.67       53.32     12.85 o
   7  -1   7        5.42       18.11     15.00 o
  -7   0   7        2.23       -0.67     14.49 o
  -6   0   7        1.16        7.08     11.79 o
  -5   0   7        5.21       15.49      4.77 o
  -4   0   7      196.13      207.33      7.46 o
  -3   0   7      193.36      184.85      6.86 o
  -2   0   7        0.34       -0.46      1.72 o
  -1   0   7      295.26      258.72      6.75 o
   0   0   7      681.31      684.76     26.46 o
   1   0   7       26.58       27.56      1.99 o
   2   0   7       98.46      103.17      5.55 o
   3   0   7      121.49      124.47      4.42 o
   4   0   7      323.31      331.80     10.28 o
   5   0   7        0.08        1.54      2.05 o
   6   0   7       46.59       48.55     10.24 o
   7   0   7        3.08       16.51     19.54 o
  -7   1   7       18.18       15.16     16.85 o
  -6   1   7        0.56      -21.74     14.49 o
  -5   1   7      306.17      288.29     13.27 o
  -4   1   7      297.78      325.98     12.44 o
  -3   1   7        1.23        2.95      2.33 o
  -2   1   7        2.05        3.40      2.19 o
  -1   1   7      394.11      404.00     13.62 o
   0   1   7      350.95      357.69     13.66 o
   1   1   7        9.96       15.15      1.84 o
   2   1   7       78.41       71.70      3.63 o
   3   1   7       12.76       13.37      2.19 o
   4   1   7      102.84      101.70      4.28 o
   5   1   7      193.19      204.41     10.30 o
   6   1   7       27.72       32.06      6.32 o
   7   1   7       18.40       12.77     10.73 o
  -7   2   7        0.02        7.41     15.84 o
  -6   2   7        0.00        8.76     12.13 o
  -5   2   7        1.05        0.41      4.35 o
  -4   2   7       13.40       10.95      3.47 o
  -3   2   7       49.12       50.36      3.46 o
  -2   2   7       50.55       44.81      2.69 o
  -1   2   7      612.20      688.30     36.72 o
   0   2   7        9.03        7.09      2.00 o
   1   2   7      568.36      554.20     25.44 o
   2   2   7      322.84      339.02     11.35 o
   3   2   7       91.27       88.91      3.57 o
   4   2   7       10.84       10.68      1.94 o
   5   2   7       93.72       98.77      5.35 o
   6   2   7        0.46       -1.68      7.59 o
   7   2   7       19.34       17.61      6.56 o
  -6   3   7        0.34       -9.10     12.13 o
  -5   3   7        0.59       -0.33      5.21 o
  -4   3   7      150.09      128.09      6.54 o
  -3   3   7      165.20      163.83      6.38 o
  -2   3   7      204.11      192.88      9.23 o
  -1   3   7      735.84      753.13     18.71 o
   0   3   7        3.90       -0.67      2.08 o
   1   3   7     1711.23     1627.89     63.23 o
   2   3   7      304.69      292.37     10.05 o
   3   3   7       33.89       32.15      2.70 o
   4   3   7       29.08       26.39      2.92 o
   5   3   7       57.16       60.21      3.62 o
   6   3   7       12.23        5.55      4.83 o
   7   3   7        1.09        9.79      6.41 o
  -6   4   7       21.15        2.36     19.54 o
  -5   4   7       23.41       30.95     10.26 o
  -4   4   7       17.28       21.21      5.01 o
  -3   4   7        5.18        5.79      3.30 o
  -2   4   7      239.60      266.09     11.44 o
  -1   4   7      884.48      950.06     33.90 o
   0   4   7        0.81        4.26      2.47 o
   1   4   7      271.95      283.83     10.79 o
   2   4   7        4.85        5.60      3.86 o
   3   4   7        9.72       12.58      2.65 o
   4   4   7       52.00       46.73      3.52 o
   5   4   7       32.26       28.73      2.94 o
   6   4   7       18.78       24.01      4.76 o
   7   4   7       23.26       10.27      5.72 o
  -6   5   7        6.51        7.08     14.15 o
  -5   5   7       24.47       44.92     18.37 o
  -4   5   7       62.76       51.90      6.28 o
  -3   5   7      373.02      396.62     16.44 o
  -2   5   7      102.88      115.45      5.68 o
  -1   5   7      176.97      184.94     11.82 o
   0   5   7       34.63       26.00      3.66 o
   1   5   7      174.00      153.52      8.34 o
   2   5   7      235.09      232.26      8.18 o
   3   5   7       90.14       98.09      7.70 o
   4   5   7       23.93       21.18      3.17 o
   5   5   7       83.04       73.93      4.35 o
   6   5   7       71.68       70.76      6.87 o
   7   5   7        6.21        0.92      6.96 o
  -6   6   7        0.06      -22.75     15.16 o
  -5   6   7        8.63       15.10      7.75 o
  -4   6   7       51.25       64.83      7.11 o
  -3   6   7      249.36      251.02     11.59 o
  -2   6   7      316.14      304.06     12.37 o
  -1   6   7        1.93       -2.12      3.42 o
   0   6   7      108.41      115.54      9.44 o
   1   6   7       25.64       24.97      4.85 o
   2   6   7        6.29        6.41      3.81 o
   3   6   7      374.08      401.28     12.04 o
   4   6   7        0.64       -1.67      3.07 o
   5   6   7       54.23       59.78      4.58 o
   6   6   7       12.35       11.54      7.93 o
   7   6   7        4.72        3.14      7.94 o
  -5   7   7        0.57        4.25      8.78 o
  -4   7   7        1.38        3.71      8.76 o
  -3   7   7        0.75       24.94      8.09 o
  -2   7   7      188.89      172.29     10.51 o
  -1   7   7        6.83        4.77      4.28 o
   0   7   7        0.25        1.87      3.79 o
   1   7   7       38.30       34.91      6.31 o
   2   7   7       45.19       54.50      3.77 o
   3   7   7        1.26        0.12      2.00 o
   4   7   7       82.58       79.59      6.76 o
   5   7   7       43.33       42.01      8.71 o
   6   7   7       16.64       11.52      7.25 o
   7   7   7       85.82       79.86     19.21 o
  -5   8   7        4.30       18.20     12.47 o
  -4   8   7        1.03       -1.35     15.50 o
  -3   8   7        4.68        0.67      8.42 o
  -2   8   7       79.37       75.48     11.79 o
  -1   8   7        1.57        2.02      7.41 o
   0   8   7      300.90      326.62     14.06 o
   1   8   7        2.05        1.43      6.07 o
   2   8   7       21.71       31.47      5.27 o
   3   8   7       82.15       85.03     22.75 o
   4   8   7       10.10       10.85      6.90 o
   5   8   7      107.12      108.41      6.90 o
   6   8   7       20.51       41.79     13.14 o
   7   8   7        0.12       18.20     16.18 o
  -4   9   7        2.87        8.76     16.51 o
  -3   9   7       17.66       13.48      9.77 o
  -2   9   7      123.90      127.38     16.18 o
  -1   9   7      164.35      163.77     13.82 o
   0   9   7      159.11      191.41     13.82 o
   1   9   7        6.79        5.73      8.09 o
   2   9   7       71.06       84.52      8.42 o
   3   9   7        0.60        0.39      6.40 o
   4   9   7        1.48       -7.61      7.28 o
   5   9   7        1.40       -0.19      5.57 o
   6   9   7        0.08       24.94     14.83 o
   7   9   7        1.49        1.35     23.93 o
  -4  10   7       25.69        6.07     14.83 o
  -3  10   7        0.15      -25.27     16.85 o
  -2  10   7        4.02       16.51     16.51 o
  -1  10   7       38.47       72.11     12.13 o
   0  10   7        0.13       -9.44     14.83 o
   1  10   7       23.45       20.89      9.44 o
   2  10   7      182.54      175.23     16.51 o
   3  10   7      111.59       97.05     11.46 o
   4  10   7        9.67        7.08     10.78 o
   5  10   7        2.00        2.25      7.06 o
   6  10   7       13.46       15.16     14.49 o
  -3  11   7        1.20        5.73     16.51 o
  -2  11   7        0.50        7.75     11.46 o
  -1  11   7        8.21        6.74     11.46 o
   0  11   7        2.37        4.72     11.12 o
   1  11   7       45.90       49.91      7.41 o
   2  11   7       26.86       31.34     11.46 o
   3  11   7        0.26        6.74     11.12 o
   4  11   7        4.68       -6.40      9.10 o
   5  11   7       21.77       17.64      9.15 o
   6  11   7        0.37       -5.73     18.87 o
  -2  12   7        8.98        9.34      9.52 o
  -1  12   7        0.35        3.32     10.12 o
   0  12   7        3.24        7.91      5.81 o
   1  12   7        0.83      -19.21     12.81 o
   2  12   7        0.19        2.02     10.78 o
   3  12   7        0.25       15.84     10.78 o
   4  12   7        3.66       -8.42     11.46 o
   5  12   7       27.29       36.89      9.52 o
  -1  13   7        0.18        0.67     16.85 o
   0  13   7       14.81       -9.77     14.49 o
   1  13   7       73.07       90.31     18.53 o
   2  13   7        1.34        2.02     13.82 o
   3  13   7       20.01       -8.09     20.89 o
   4  13   7       49.03       53.58     15.16 o
   5  13   7       11.32       -8.39      9.44 o
   0  14   7        0.44      -13.82     17.19 o
   1  14   7        0.37      -15.16     15.84 o
   2  14   7        5.25       -3.71     15.50 o
   3  14   7        5.86       20.56     23.93 o
  -2 -12   8        2.06      -31.68     26.28 o
  -1 -12   8       22.27       28.31     18.20 o
  -4 -11   8       15.68       -1.68     21.90 o
  -3 -11   8        0.88       11.79     13.82 o
  -2 -11   8        7.48       -3.03     13.14 o
  -1 -11   8       38.15       33.36     18.87 o
   0 -11   8        1.29      -12.81     14.83 o
   1 -11   8       16.83       17.86     18.53 o
  -5 -10   8        5.06       22.58     13.14 o
  -4 -10   8       25.57       43.81     20.56 o
  -3 -10   8       14.76       -7.08     12.13 o
  -2 -10   8        2.94       -3.03     11.79 o
  -1 -10   8        0.16        2.70     13.48 o
   0 -10   8        0.36        5.73     12.81 o
   1 -10   8       30.03       -6.74     23.59 o
   2 -10   8        6.32       14.93     15.35 o
  -5  -9   8        4.58       -9.31     11.46 o
  -4  -9   8        0.00       12.13     10.45 o
  -3  -9   8        0.72        7.08      6.57 o
  -2  -9   8        0.00       18.87     11.12 o
  -1  -9   8       11.79        5.05     10.45 o
   0  -9   8       25.36       31.68     13.82 o
   1  -9   8       17.49       34.04     18.53 o
   2  -9   8       20.20       29.88     11.49 o
   3  -9   8        0.83       -8.96     17.86 o
  -6  -8   8        0.61       -2.29      8.97 o
  -5  -8   8       10.09       12.91      7.17 o
  -4  -8   8        4.28       16.07      8.40 o
  -3  -8   8       24.56       19.62      5.04 o
  -2  -8   8        0.05        7.90      5.12 o
  -1  -8   8        3.97       -3.89      9.77 o
   0  -8   8        0.73        2.07      3.22 o
   1  -8   8        4.79        5.66      3.35 o
   2  -8   8        4.94       18.91      9.14 o
   3  -8   8        0.85        1.91      8.57 o
   4  -8   8        3.49      -22.23     14.82 o
  -6  -7   8       16.82       10.43      7.29 o
  -5  -7   8        6.83        2.54      5.32 o
  -4  -7   8        0.17       -0.52      4.59 o
  -3  -7   8      281.89      273.31     16.05 o
  -2  -7   8       21.86       15.53      3.36 o
  -1  -7   8       49.79       76.20     10.02 o
   0  -7   8        0.59        0.78      6.91 o
   1  -7   8        0.41       -3.29      2.63 o
   2  -7   8        4.42        2.58      2.98 o
   3  -7   8        4.59      -11.88      7.92 o
   4  -7   8       11.65       21.13     10.79 o
  -6  -6   8       47.98       68.01      9.78 o
  -5  -6   8        2.64        7.47      7.09 o
  -4  -6   8      118.09      124.31      8.85 o
  -3  -6   8        0.07       -6.42      4.55 o
  -2  -6   8       51.11       59.77      4.28 o
  -1  -6   8      494.61      531.48     35.05 o
   0  -6   8      228.55      247.24     16.51 o
   1  -6   8        0.01        0.03      3.25 o
   2  -6   8      398.38      446.38     22.69 o
   3  -6   8      207.12      236.02     15.20 o
   4  -6   8       30.09       26.14      8.99 o
   5  -6   8        0.16       14.49     19.21 o
  -7  -5   8       17.31       -0.88     10.41 o
  -6  -5   8       60.81       59.77     15.67 o
  -5  -5   8        0.12        4.18      4.46 o
  -4  -5   8       71.34       82.20      4.92 o
  -3  -5   8        4.34        3.97      2.37 o
  -2  -5   8       10.72        7.50      2.38 o
  -1  -5   8       37.02       32.18      4.71 o
   0  -5   8       73.09       74.57      5.67 o
   1  -5   8        0.03        4.44      2.74 o
   2  -5   8      141.94      145.76     11.04 o
   3  -5   8       90.67       77.66      5.36 o
   4  -5   8        2.35       -1.32      7.59 o
   5  -5   8       60.76       46.62     13.48 o
  -7  -4   8        3.51        0.01      9.87 o
  -6  -4   8        8.73       16.45      8.34 o
  -5  -4   8       36.56       44.05      5.33 o
  -4  -4   8       40.82       41.74      3.51 o
  -3  -4   8      142.92      142.82      5.55 o
  -2  -4   8      153.87      158.30      4.78 o
  -1  -4   8        7.25        3.17      4.97 o
   0  -4   8        2.94        3.96      6.45 o
   1  -4   8        4.47        8.17      1.93 o
   2  -4   8        3.09       14.58      4.94 o
   3  -4   8        1.60        1.93      4.45 o
   4  -4   8       28.36       36.89     18.23 o
   5  -4   8       17.25       23.43     13.82 o
   6  -4   8        3.90       18.20     18.87 o
  -7  -3   8        3.99       29.99     22.24 o
  -6  -3   8       50.00       74.87     52.06 o
  -5  -3   8        0.16        4.11      3.76 o
  -4  -3   8        0.95       -3.29      3.23 o
  -3  -3   8       66.26       70.76      4.15 o
  -2  -3   8       18.83       18.39      3.46 o
  -1  -3   8       79.83       82.99      6.14 o
   0  -3   8      377.62      365.07     12.37 o
   1  -3   8      137.28      128.72      8.70 o
   2  -3   8        7.92        6.30      2.39 o
   3  -3   8       23.14       27.17      3.62 o
   4  -3   8      167.38      175.34     10.99 o
   5  -3   8        6.98       12.23      5.55 o
  -7  -2   8        9.82       23.93     16.85 o
  -6  -2   8        0.30      -10.11     16.18 o
  -5  -2   8        0.09        2.82      3.55 o
  -4  -2   8        4.47       -2.86      5.34 o
  -3  -2   8        7.06        8.85      2.85 o
  -2  -2   8      327.53      307.01     10.55 o
  -1  -2   8        1.95        0.27      3.56 o
   0  -2   8      117.39      135.42      5.21 o
   1  -2   8      140.54      136.27      4.46 o
   2  -2   8       40.62       41.76      2.95 o
   3  -2   8       11.59       13.87      5.63 o
   4  -2   8      180.63      195.81     10.12 o
   5  -2   8        0.16        1.23      4.73 o
   6  -2   8        3.36      -19.14     12.76 o
  -7  -1   8       17.83       31.68     17.19 o
  -6  -1   8       20.96       21.57     13.48 o
  -5  -1   8      246.50      256.98     12.61 o
  -4  -1   8      273.51      304.92     10.27 o
  -3  -1   8      328.58      344.52     11.02 o
  -2  -1   8       48.80       41.85      5.50 o
  -1  -1   8      240.16      276.18      6.87 o
   0  -1   8       52.32       59.90      5.74 o
   1  -1   8      629.60      616.44     35.10 o
   2  -1   8       27.17       26.31      2.28 o
   3  -1   8        3.62        3.57      1.91 o
   4  -1   8       63.28       61.91      3.22 o
   5  -1   8       20.50       17.46      3.08 o
   6  -1   8       11.57       28.78     12.27 o
   7  -1   8        7.94       -0.94     31.84 o
  -7   0   8        3.75      -19.21     16.18 o
  -6   0   8       63.04       73.80     15.50 o
  -5   0   8      120.59      111.92      6.64 o
  -4   0   8       88.73       81.60      5.98 o
  -3   0   8      261.35      282.87      7.46 o
  -2   0   8      464.03      477.00     10.84 o
  -1   0   8      433.67      451.54     10.56 o
   0   0   8     1792.76     1843.54     64.57 o
   1   0   8     1106.15     1093.00     33.22 o
   2   0   8       22.79       14.67      3.22 o
   3   0   8       16.49       15.15      1.99 o
   4   0   8        4.71        5.88      2.12 o
   5   0   8       43.01       44.86      3.54 o
   6   0   8       60.10       64.52      6.78 o
   7   0   8       16.90       30.12     14.16 o
  -7   1   8        1.17       10.45     14.49 o
  -6   1   8        0.32       14.49     11.46 o
  -5   1   8       54.78       54.22      5.47 o
  -4   1   8       17.66       15.70      3.93 o
  -3   1   8        1.78        0.94      2.68 o
  -2   1   8     1263.03     1253.20     30.22 o
  -1   1   8       11.89       12.14      2.39 o
   0   1   8        1.81        3.51      1.55 o
   1   1   8        0.27       -0.24      1.61 o
   2   1   8        0.01       -1.39      3.43 o
   3   1   8      135.53      133.82      6.90 o
   4   1   8        0.60        3.10      1.97 o
   5   1   8        0.13       -1.00      3.08 o
   6   1   8        0.27       -1.93      4.49 o
   7   1   8       29.37       43.81     18.87 o
  -6   2   8        8.19        2.02     13.48 o
  -5   2   8      121.85      115.84      7.85 o
  -4   2   8      254.38      271.72     14.35 o
  -3   2   8       48.55       50.64      5.50 o
  -2   2   8      211.86      221.87      6.36 o
  -1   2   8      224.52      264.25      7.97 o
   0   2   8        0.97       -0.16      2.19 o
   1   2   8      180.02      184.11      5.54 o
   2   2   8      510.25      507.47     31.85 o
   3   2   8       69.79       77.00      5.78 o
   4   2   8        1.56        2.78      2.14 o
   5   2   8        3.76        3.40      3.57 o
   6   2   8        4.22        4.13      4.88 o
   7   2   8       34.91       34.68     12.30 o
  -5   3   8        1.86        2.65      4.60 o
  -4   3   8       33.53       41.06      4.95 o
  -3   3   8       70.16       64.96      4.41 o
  -2   3   8       22.67       24.13      3.36 o
  -1   3   8       30.01       25.15      4.04 o
   0   3   8      142.45      150.08      6.70 o
   1   3   8     1188.98     1284.09     81.78 o
   2   3   8      133.93      164.14     12.95 o
   3   3   8       36.14       39.49      3.00 o
   4   3   8      364.00      367.66     11.80 o
   5   3   8        0.29       -1.50      2.71 o
   6   3   8        8.96       -0.48      5.65 o
   7   3   8        5.42        3.43      5.69 o
  -6   4   8       11.79        8.76     14.83 o
  -5   4   8       26.11       37.50      7.29 o
  -4   4   8        2.11       -3.11      5.43 o
  -3   4   8       36.25       38.48      4.91 o
  -2   4   8       29.77       26.61      7.59 o
  -1   4   8      102.27      103.16      5.18 o
   0   4   8       75.26       68.59      4.21 o
   1   4   8       67.09       70.62      4.99 o
   2   4   8      298.96      312.06     10.99 o
   3   4   8       20.33       30.45     10.43 o
   4   4   8       76.88       78.91      4.49 o
   5   4   8        8.03        4.63      5.01 o
   6   4   8        7.86       -0.92      5.63 o
   7   4   8       24.64       21.16      9.29 o
  -6   5   8        3.84        8.42     15.50 o
  -5   5   8       25.01       25.13      8.42 o
  -4   5   8        6.26       -2.85      5.22 o
  -3   5   8        0.82       -3.41      4.23 o
  -2   5   8       70.23       62.57      8.71 o
  -1   5   8       23.31       19.81      4.10 o
   0   5   8      102.85      102.07      6.90 o
   1   5   8        5.59       10.33      4.16 o
   2   5   8       93.20      108.55      4.87 o
   3   5   8      154.51      162.71      7.26 o
   4   5   8        6.65        8.05      3.33 o
   5   5   8        1.67       -0.81      3.54 o
   6   5   8       39.36       54.26     11.46 o
   7   5   8       17.18        9.94      6.42 o
  -6   6   8        1.17       27.30     20.22 o
  -5   6   8        0.54       13.28      7.85 o
  -4   6   8        0.62       -5.04     10.45 o
  -3   6   8        0.08       -0.33      6.91 o
  -2   6   8       33.88       30.72      6.40 o
  -1   6   8       15.71        8.29      3.78 o
   0   6   8        3.53       -2.02      3.37 o
   1   6   8       14.53       26.64      9.77 o
   2   6   8        9.87       10.77      4.21 o
   3   6   8       42.91       45.01      3.64 o
   4   6   8       46.27       52.71      8.76 o
   5   6   8        0.99       -1.76      6.00 o
   6   6   8       25.53       38.67      8.66 o
   7   6   8        2.16       -4.07     10.95 o
  -5   7   8       39.04       22.74      9.72 o
  -4   7   8        1.68      -11.79      9.77 o
  -3   7   8       17.11        3.03     11.12 o
  -2   7   8       33.44       39.09     11.79 o
  -1   7   8       13.38       12.06      6.76 o
   0   7   8        0.16        6.51      4.68 o
   1   7   8        3.54        6.66      4.61 o
   2   7   8       70.59       79.17      7.70 o
   3   7   8       29.02       26.97      4.02 o
   4   7   8       87.74       75.27      7.58 o
   5   7   8       91.40       72.13      5.74 o
   6   7   8       18.90       13.32      5.72 o
   7   7   8       52.65       50.21     23.93 o
  -5   8   8       11.71       24.26     18.53 o
  -4   8   8        0.45       21.57     17.52 o
  -3   8   8       82.87       57.29     12.81 o
  -2   8   8        1.82        5.73      9.44 o
  -1   8   8       27.49       27.63      8.42 o
   0   8   8       34.81       23.25      9.77 o
   1   8   8      167.30      159.59     10.60 o
   2   8   8        6.13        6.34      3.99 o
   3   8   8        0.15        2.00      2.46 o
   4   8   8       77.94       74.41      6.56 o
   5   8   8       92.16      104.43      8.65 o
   6   8   8       12.58       31.00     14.49 o
   7   8   8        7.50       19.54     23.25 o
  -4   9   8        8.89       19.21     19.88 o
  -3   9   8       11.50       24.94     11.79 o
  -2   9   8       57.11       62.68     15.50 o
  -1   9   8      384.91      355.85     28.98 o
   0   9   8      571.73      569.50     27.97 o
   1   9   8       43.13       55.60     11.12 o
   2   9   8        0.96        4.55      4.04 o
   3   9   8       11.76       12.81     12.47 o
   4   9   8       16.68        9.17      9.10 o
   5   9   8       41.06       23.11      9.53 o
   6   9   8       16.18       17.52     14.15 o
  -4  10   8       27.12       26.62     14.49 o
  -3  10   8        0.17       -0.67     10.11 o
  -2  10   8       43.08       39.09     16.51 o
  -1  10   8        5.84        1.35     10.78 o
   0  10   8        0.39        1.68     13.14 o
   1  10   8        2.43      -15.16     14.49 o
   2  10   8       11.15        9.28      2.90 o
   3  10   8        7.56       -0.67      7.75 o
   4  10   8      107.17      104.13     14.49 o
   5  10   8        3.07      -11.52      8.20 o
   6  10   8        1.25       -1.01     11.46 o
  -3  11   8        0.01       -0.34     14.83 o
  -2  11   8        0.22        6.07     12.13 o
  -1  11   8        1.89       18.20     12.13 o
   0  11   8        4.05       14.49     12.13 o
   1  11   8       23.31       17.52     11.46 o
   2  11   8        0.13       -5.73     11.12 o
   3  11   8      109.63       77.84     14.83 o
   4  11   8       99.37       94.69     14.15 o
   5  11   8        0.38      -13.37      8.91 o
   6  11   8        0.14      -16.51     13.48 o
  -2  12   8        0.95       -3.71     16.18 o
  -1  12   8        6.56       34.71     21.57 o
   0  12   8       60.25       79.19     17.86 o
   1  12   8        4.55      -25.27     17.86 o
   2  12   8        0.62        6.07     12.13 o
   3  12   8       15.04       13.48     13.48 o
   4  12   8        2.93       11.46     11.79 o
   5  12   8        2.35        1.25     15.84 o
  -1  13   8        4.25      -26.62     21.23 o
   0  13   8       22.08        2.02     17.86 o
   1  13   8        1.61        0.34     20.56 o
   2  13   8       24.60       31.34     19.54 o
   3  13   8       44.69       60.32     21.57 o
   4  13   8       79.46       80.54     18.87 o
   0  14   8        0.92        6.74     16.51 o
   1  14   8       19.91      -40.94     27.30 o
   2  14   8        0.95        0.34     23.25 o
   3  14   8        0.07       -6.74     16.18 o
  -2 -11   9        0.07        6.40     15.16 o
  -1 -11   9       24.33        1.35     14.15 o
   0 -11   9       18.88       35.72     18.53 o
  -4 -10   9        9.19        4.38     15.84 o
  -3 -10   9       26.29       44.82     15.16 o
  -2 -10   9        9.38       31.68     13.14 o
  -1 -10   9       24.38       24.60     21.90 o
   0 -10   9        7.98       25.27     16.51 o
   1 -10   9        1.63       21.23     19.21 o
   2 -10   9        2.87        2.93     11.66 o
  -5  -9   9       14.38       20.67     10.55 o
  -4  -9   9        8.67        7.41     12.47 o
  -3  -9   9        0.02        1.35     11.12 o
  -2  -9   9        4.40       -5.05     12.13 o
  -1  -9   9        0.15       -0.34     12.13 o
   0  -9   9        0.14       -6.40     13.48 o
   1  -9   9       36.26       24.60     14.49 o
   2  -9   9       95.97      125.32     46.84 o
   3  -9   9       37.55       31.04     17.86 o
  -5  -8   9        0.14        6.49     10.12 o
  -4  -8   9        0.17        6.21     16.85 o
  -3  -8   9        1.80       -6.59      5.21 o
  -2  -8   9       41.91       41.16      4.44 o
  -1  -8   9        1.11       11.29      7.39 o
   0  -8   9       14.02       21.90     11.79 o
   1  -8   9        6.28       30.33     16.85 o
   2  -8   9        0.48       -0.76     10.09 o
   3  -8   9        6.15        5.99      9.66 o
  -6  -7   9       29.54       56.78     12.23 o
  -5  -7   9       15.50        7.86      5.94 o
  -4  -7   9        0.63       -5.03      6.43 o
  -3  -7   9      113.74      124.44     12.64 o
  -2  -7   9       84.04       76.29      5.15 o
  -1  -7   9       21.33       -2.02      9.44 o
   0  -7   9        0.43        4.72      7.75 o
   1  -7   9        2.15        2.78      4.13 o
   2  -7   9       10.74       27.46     10.96 o
   3  -7   9       13.78       23.49     17.52 o
   4  -7   9       24.54       20.14     22.75 o
  -6  -6   9        6.90       19.21      8.33 o
  -5  -6   9        4.08      -10.26      6.84 o
  -4  -6   9      206.45      211.37     15.46 o
  -3  -6   9      230.56      233.67     11.25 o
  -2  -6   9       57.64       52.46      4.25 o
  -1  -6   9        1.63       -3.73      9.10 o
   0  -6   9       15.53       20.22      9.10 o
   1  -6   9       90.02      103.34      9.44 o
   2  -6   9       11.90        8.92      2.63 o
   3  -6   9        1.61        7.21      8.47 o
   4  -6   9       32.06       41.88     10.35 o
   5  -6   9       56.57       84.25     21.57 o
  -6  -5   9       14.90        1.78     11.00 o
  -5  -5   9        0.21       -0.02      5.84 o
  -4  -5   9       83.66       95.59      6.46 o
  -3  -5   9       68.78       60.77      4.12 o
  -2  -5   9      112.94      125.79     20.36 o
  -1  -5   9       36.55       40.26     10.61 o
   0  -5   9       43.47       51.22      7.63 o
   1  -5   9      126.52      140.86     22.07 o
   2  -5   9        0.01       -1.93      8.76 o
   3  -5   9        0.03       -2.45     22.07 o
   4  -5   9       26.82       20.63     15.33 o
   5  -5   9       44.18       73.12     24.26 o
  -6  -4   9       50.77       47.99     10.28 o
  -5  -4   9        0.09        5.26      4.56 o
  -4  -4   9        5.09        5.82      3.35 o
  -3  -4   9        8.61        6.71      2.51 o
  -2  -4   9       16.77       18.34      3.50 o
  -1  -4   9        7.68        6.31      3.16 o
   0  -4   9       30.97       32.46      4.57 o
   1  -4   9       65.02       68.16      3.18 o
   2  -4   9      127.83      122.60      8.30 o
   3  -4   9        0.15        6.47      6.69 o
   4  -4   9        9.65        6.59      6.32 o
   5  -4   9        1.54       -8.69      8.93 o
  -7  -3   9        1.40       27.63     16.18 o
  -6  -3   9        0.72      -24.26     16.18 o
  -5  -3   9       38.88       41.83      6.04 o
  -4  -3   9        5.07       -1.06      6.76 o
  -3  -3   9       96.67      110.40      6.14 o
  -2  -3   9       40.55       36.69      3.27 o
  -1  -3   9       31.37       33.79      4.72 o
   0  -3   9      110.34      101.54      6.95 o
   1  -3   9        8.34       11.02      4.62 o
   2  -3   9       83.97       91.25      5.11 o
   3  -3   9      256.78      310.83     20.54 o
   4  -3   9      125.81      120.58     10.36 o
   5  -3   9       20.22       26.28      7.73 o
   6  -3   9        5.73       39.09     16.51 o
  -7  -2   9       12.34       -3.03     13.82 o
  -5  -2   9       21.47       22.07      9.89 o
  -4  -2   9       41.92       33.56      4.28 o
  -3  -2   9      287.92      297.53      9.13 o
  -2  -2   9        0.02        4.40      5.08 o
  -1  -2   9       13.20       14.05      4.63 o
   0  -2   9       66.78       68.93      3.31 o
   1  -2   9        3.65        0.34      3.36 o
   2  -2   9       50.54       44.93      4.30 o
   3  -2   9       21.60       11.26      3.59 o
   4  -2   9        3.57       -1.67      2.98 o
   5  -2   9       47.06       59.75     10.43 o
   6  -2   9       15.57       27.09      9.50 o
  -7  -1   9        0.33       10.11     17.86 o
  -6  -1   9       25.12        9.77     13.48 o
  -5  -1   9       85.26       86.35      7.03 o
  -4  -1   9        0.04        3.05      3.74 o
  -3  -1   9       85.76       85.87      8.10 o
  -2  -1   9     2050.52     2183.44     50.45 o
  -1  -1   9      151.89      157.83      5.75 o
   0  -1   9       30.50       33.19      3.26 o
   1  -1   9       10.40       10.36      3.84 o
   2  -1   9      268.96      268.75     10.58 o
   3  -1   9        3.94       -0.87      2.64 o
   4  -1   9       31.19       33.05      3.84 o
   5  -1   9        1.50        4.37      2.67 o
   6  -1   9       65.03       56.58     12.33 o
  -7   0   9        5.62       13.48     15.84 o
  -6   0   9        0.09        5.39     17.86 o
  -5   0   9        0.10        2.70      5.71 o
  -4   0   9      237.60      235.29     10.24 o
  -3   0   9       36.01       40.14      3.94 o
  -2   0   9      586.74      600.65     14.21 o
  -1   0   9      131.69      146.55      5.42 o
   0   0   9      522.65      567.50     24.47 o
   1   0   9      664.43      678.42     38.38 o
   2   0   9      110.35      110.41      5.35 o
   3   0   9       17.89       19.13      3.10 o
   4   0   9       64.15       63.30      3.18 o
   5   0   9       42.13       45.22      4.19 o
   6   0   9        8.79        0.25      6.41 o
   7   0   9        3.72       11.75     12.47 o
  -6   1   9        6.76        1.68     18.87 o
  -5   1   9       29.86       26.26      5.82 o
  -4   1   9       16.14       11.17      4.25 o
  -3   1   9       20.70       15.95      3.37 o
  -2   1   9       28.33       22.62      2.73 o
  -1   1   9       45.64       39.52      3.45 o
   0   1   9      127.31      141.06      8.22 o
   1   1   9      931.50     1004.51     32.48 o
   2   1   9      793.04      881.29     27.92 o
   3   1   9        0.38        0.95      1.88 o
   4   1   9      105.07      103.90      4.15 o
   5   1   9        0.31        0.90      2.34 o
   6   1   9        6.51        8.49      6.84 o
   7   1   9        0.00        1.67     14.65 o
  -6   2   9        0.07       15.50     16.51 o
  -5   2   9        3.36        1.60      5.02 o
  -4   2   9       11.46       11.45      6.47 o
  -3   2   9        1.59        0.17      2.71 o
  -2   2   9      202.75      227.66      6.86 o
  -1   2   9       29.90       30.88      5.01 o
   0   2   9      489.24      502.78     15.92 o
   1   2   9      338.04      299.64     12.45 o
   2   2   9      139.36      152.93      6.92 o
   3   2   9       20.96       24.73      3.85 o
   4   2   9       98.48       97.53      4.62 o
   5   2   9       23.52       24.38      3.30 o
   6   2   9       13.84       20.67      5.17 o
   7   2   9       29.00       32.59     16.94 o
  -6   3   9        6.64       -1.35     17.19 o
  -5   3   9       26.67       25.73      8.72 o
  -4   3   9       61.99       47.10      5.61 o
  -3   3   9      118.75      109.46      9.15 o
  -2   3   9       15.55       16.51      3.23 o
  -1   3   9       42.79       39.48      3.95 o
   0   3   9      121.25      140.34      6.75 o
   1   3   9      489.33      481.63     26.55 o
   2   3   9      188.89      184.86     10.85 o
   3   3   9       17.50        5.52      3.74 o
   4   3   9        0.82        1.59      2.75 o
   5   3   9        4.90        1.09      4.24 o
   6   3   9       17.28        7.38      6.52 o
   7   3   9       51.73       51.64     16.78 o
  -6   4   9        3.75      -10.11     15.16 o
  -5   4   9        0.20        7.51      8.69 o
  -4   4   9       59.71       56.95      6.65 o
  -3   4   9        2.29       -3.21      3.42 o
  -2   4   9       15.70       16.89      4.67 o
  -1   4   9        2.75        9.45      5.32 o
   0   4   9        1.00       -3.39      3.10 o
   1   4   9      259.26      265.72     17.43 o
   2   4   9       32.59       40.16      3.98 o
   3   4   9       48.83       45.41      3.62 o
   4   4   9       42.88       43.90      3.35 o
   5   4   9       47.15       49.39      7.15 o
   6   4   9        5.41        9.32     10.55 o
   7   4   9        2.77       -6.83      5.59 o
  -6   5   9       22.08       36.39     18.53 o
  -5   5   9       26.21       17.42      8.16 o
  -4   5   9        5.80        4.74      6.74 o
  -3   5   9       24.22        8.15      5.08 o
  -2   5   9       11.06       19.23      4.30 o
  -1   5   9      539.10      578.18     25.80 o
   0   5   9       51.16       55.81      4.79 o
   1   5   9      121.30      141.48      7.39 o
   2   5   9        6.44        3.90      2.97 o
   3   5   9       66.84       72.89      5.36 o
   4   5   9      154.06      149.16      8.89 o
   5   5   9        0.80        0.04      3.99 o
   6   5   9        0.37        4.95     26.28 o
   7   5   9        1.13        4.62      6.78 o
  -5   6   9       20.92       12.37     12.13 o
  -4   6   9       29.11       18.01      8.42 o
  -3   6   9        2.67       10.02      6.67 o
  -2   6   9       16.31       15.55      7.10 o
  -1   6   9       41.52       50.38      9.65 o
   0   6   9        0.92        0.95      4.14 o
   1   6   9       47.10       43.02      4.36 o
   2   6   9      171.67      187.12      8.01 o
   3   6   9      266.95      258.62     10.43 o
   4   6   9      177.89      169.46      7.82 o
   5   6   9       34.79       48.82      5.87 o
   6   6   9       47.58       62.29     12.13 o
   7   6   9        7.55        5.86     13.82 o
  -5   7   9       34.11       22.07     20.89 o
  -4   7   9       11.58       22.58     10.78 o
  -3   7   9       36.99       39.76     12.81 o
  -2   7   9       75.68       62.68     12.47 o
  -1   7   9        3.62        6.74      8.76 o
   0   7   9       57.97       64.85      7.74 o
   1   7   9       24.06       16.67      4.51 o
   2   7   9       17.83       21.64      4.01 o
   3   7   9      108.70      110.30      6.22 o
   4   7   9        3.91        0.03      5.18 o
   5   7   9        7.41        2.42      4.52 o
   6   7   9        4.56       -0.67     11.79 o
   7   7   9        6.53       -8.76     16.51 o
  -5   8   9        1.06       -4.72     12.13 o
  -4   8   9       33.41       45.16     13.14 o
  -3   8   9        1.49        2.36     10.11 o
  -2   8   9        2.61        0.67      8.76 o
  -1   8   9       39.57       24.94     10.11 o
   0   8   9      279.94      268.91     20.56 o
   1   8   9       62.21       54.93     10.11 o
   2   8   9        1.25        1.12      4.04 o
   3   8   9        0.84        1.34      4.76 o
   4   8   9        0.12        2.13      9.60 o
   5   8   9       43.61       49.92      8.44 o
   6   8   9       55.47       78.52     14.83 o
   7   8   9        3.23      -20.22     14.49 o
  -4   9   9        3.93       -4.38     14.49 o
  -3   9   9        1.18       -3.03     11.12 o
  -2   9   9       61.88       58.97     13.82 o
  -1   9   9       31.51       46.50     12.47 o
   0   9   9      132.71      182.31     19.21 o
   1   9   9       11.19       14.49     10.78 o
   2   9   9      648.61      702.32     87.45 o
   3   9   9       39.86       38.78      5.39 o
   4   9   9        0.81       15.16      9.10 o
   5   9   9       58.90       50.49      8.65 o
   6   9   9        4.16      -13.48     13.48 o
  -4  10   9       26.52       35.05     20.56 o
  -3  10   9        0.74       -3.37     12.13 o
  -2  10   9        2.83      -18.53     15.50 o
  -1  10   9        0.46      -17.69     11.79 o
   0  10   9      171.75      197.47     23.59 o
   1  10   9       10.46       14.83     16.18 o
   2  10   9      146.45      169.58     10.11 o
   3  10   9       79.60       64.03     14.49 o
   4  10   9       22.27       19.54     12.81 o
   5  10   9        0.12       -0.44      8.41 o
   6  10   9       14.09       26.28     19.54 o
  -3  11   9        6.13        5.73     22.58 o
  -2  11   9       16.81       24.60     15.50 o
  -1  11   9       10.79       15.50     13.14 o
   0  11   9       35.06       18.53     12.13 o
   1  11   9       19.48       33.36     12.81 o
   2  11   9       17.00        1.01     11.79 o
   3  11   9        4.30       26.28     17.86 o
   4  11   9        0.00       10.78     12.81 o
   5  11   9        0.17       -2.70      8.76 o
   6  11   9       33.74       23.25     15.50 o
  -2  12   9        0.00       -0.67     22.91 o
  -1  12   9        1.80       -7.75     13.82 o
   0  12   9       18.80        2.02     20.89 o
   1  12   9        6.46       10.45     18.87 o
   2  12   9       70.54       86.27     17.19 o
   3  12   9        7.59        2.36     12.47 o
   4  12   9        3.20       -4.04     12.47 o
   5  12   9        0.25       -3.25     11.96 o
  -1  13   9        0.51      -14.49     17.52 o
   0  13   9        1.17       15.84     23.59 o
   1  13   9       56.07       83.23     21.57 o
   2  13   9       18.64       16.18     22.58 o
   3  13   9       90.25       71.44     17.52 o
   4  13   9        0.04       -0.34     20.56 o
   1  14   9        4.08       -6.74     16.18 o
   2  14   9        3.94        7.41     15.50 o
   3  14   9        6.97       24.26     15.50 o
  -2 -11  10       10.04      -19.88     17.52 o
  -1 -11  10        5.78       15.50     21.23 o
  -4 -10  10        0.00       12.47     14.83 o
  -3 -10  10        0.28      -10.45     22.58 o
  -2 -10  10        0.20        3.03     15.50 o
  -1 -10  10       23.87       22.58     14.49 o
   0 -10  10        2.29       -3.37     20.56 o
   1 -10  10        0.06        6.07     18.87 o
  -4  -9  10        3.31        0.18     11.96 o
  -3  -9  10        7.58       -4.04     12.47 o
  -2  -9  10        0.41       -6.07     12.47 o
  -1  -9  10        4.18       10.11     15.16 o
   0  -9  10        1.41       26.28     20.22 o
   1  -9  10        1.21       -2.02     14.15 o
   2  -9  10        1.57       -4.38     15.84 o
  -5  -8  10        4.37        8.51     18.20 o
  -4  -8  10        0.01        4.16      6.94 o
  -3  -8  10        3.51        3.81      7.58 o
  -2  -8  10        0.03       -8.42     13.14 o
  -1  -8  10        0.01       -7.08     16.51 o
   0  -8  10        2.04        4.57     11.46 o
   1  -8  10        4.71        4.04     11.12 o
   2  -8  10       63.33       85.93     16.51 o
   3  -8  10       71.55       84.44     14.77 o
  -5  -7  10       11.80        1.97      9.59 o
  -4  -7  10        0.63      -15.76     10.51 o
  -3  -7  10        2.61        2.91      4.09 o
  -2  -7  10       18.63        6.74     14.83 o
  -1  -7  10       18.81       18.20     10.45 o
   0  -7  10       23.81       37.07     11.12 o
   1  -7  10        1.34       -9.10     14.83 o
   2  -7  10       97.94       89.85     19.54 o
   3  -7  10        2.37        9.13     11.02 o
   4  -7  10       13.06       -0.26     19.38 o
  -6  -6  10        4.43       31.34     17.52 o
  -5  -6  10        0.15        2.34      8.34 o
  -4  -6  10        0.01       -1.44     12.30 o
  -3  -6  10      134.48      121.30     10.11 o
  -2  -6  10        0.52       -5.55      6.66 o
  -1  -6  10       59.20       57.72      7.06 o
   0  -6  10        8.99        0.67     12.81 o
   1  -6  10       12.59        9.18      3.16 o
   2  -6  10        0.88        3.20      6.20 o
   3  -6  10       27.37       23.28      7.23 o
   4  -6  10        7.68      -16.41     12.84 o
  -6  -5  10        0.00        6.07     16.18 o
  -5  -5  10        0.08        3.73      6.62 o
  -4  -5  10       11.53       17.78      4.29 o
  -3  -5  10        4.82        8.45      4.53 o
  -2  -5  10      157.88      175.17     16.85 o
  -1  -5  10       34.57       26.65      5.55 o
   0  -5  10      225.65      221.78     11.10 o
   1  -5  10        9.30        6.93      2.35 o
   2  -5  10      131.18      147.58     10.75 o
   3  -5  10       67.18       83.61      9.14 o
   4  -5  10        7.18        6.49      9.02 o
   5  -5  10        0.09       -9.10     14.15 o
  -6  -4  10        2.69        1.35     15.50 o
  -5  -4  10        1.20        4.81      8.18 o
  -4  -4  10        6.26        5.07      5.80 o
  -3  -4  10       74.98       88.51      6.07 o
  -2  -4  10       52.04       56.28      4.31 o
  -1  -4  10       22.70       31.43      7.88 o
   0  -4  10      766.19      785.18     26.81 o
   1  -4  10      161.42      160.07     14.83 o
   2  -4  10      140.21      145.76      9.87 o
   3  -4  10        0.12       -1.50      6.31 o
   4  -4  10       25.72       35.92     10.28 o
   5  -4  10        3.05        3.37     13.14 o
  -6  -3  10        0.06        3.03     18.53 o
  -5  -3  10       11.93       -2.05      8.46 o
  -4  -3  10       19.55       17.21      8.66 o
  -3  -3  10       14.82       24.81      5.54 o
  -2  -3  10       23.09       20.32      3.97 o
  -1  -3  10       45.92       41.37      3.84 o
   0  -3  10        0.00       -1.08      3.34 o
   1  -3  10      104.73      101.92      5.60 o
   2  -3  10        0.28        6.63      3.40 o
   3  -3  10       43.15       36.88      5.83 o
   4  -3  10      168.43      200.20     23.76 o
   5  -3  10       37.53       26.17     23.76 o
  -6  -2  10        8.08        0.34     13.82 o
  -5  -2  10        0.44        2.17      7.74 o
  -4  -2  10       15.14       16.85      4.76 o
  -3  -2  10        4.36        5.18      3.52 o
  -2  -2  10       12.68       16.38      7.42 o
  -1  -2  10      115.50      115.11      6.33 o
   0  -2  10        5.27        9.14      2.22 o
   1  -2  10       34.72       36.00      7.57 o
   2  -2  10        8.27        9.90      2.83 o
   3  -2  10      206.82      222.73     13.81 o
   4  -2  10        1.60        3.45      4.00 o
   5  -2  10        2.68       18.22      6.60 o
   6  -2  10        5.57        0.75      9.63 o
  -6  -1  10       15.32       12.13     14.15 o
  -5  -1  10        7.71        2.94      5.86 o
  -4  -1  10        4.62        8.74      4.90 o
  -3  -1  10       13.74       11.04      5.64 o
  -2  -1  10       25.09       22.26      6.32 o
  -1  -1  10       11.70       10.95      2.05 o
   0  -1  10       62.63       71.87      6.13 o
   1  -1  10        0.69        3.07      2.01 o
   2  -1  10       41.45       40.28      3.02 o
   3  -1  10       15.99       15.74      3.99 o
   4  -1  10      107.21      103.19      5.96 o
   5  -1  10       61.70       63.59      7.49 o
   6  -1  10       27.66       36.79     10.11 o
  -6   0  10       17.82        6.07     15.50 o
  -5   0  10        6.05        9.92      7.69 o
  -4   0  10      148.60      151.14      9.24 o
  -3   0  10      151.29      143.38      6.34 o
  -2   0  10        1.91        2.44      2.26 o
  -1   0  10        0.45        0.97      3.16 o
   0   0  10      154.77      141.47      6.45 o
   1   0  10       21.86       15.01      5.84 o
   2   0  10        0.31        5.42      3.25 o
   3   0  10      121.80      118.26      4.91 o
   4   0  10        6.74        4.16      3.47 o
   5   0  10       27.46       30.03      4.89 o
   6   0  10        9.13        7.07      6.71 o
  -6   1  10       17.56       33.02     16.18 o
  -5   1  10       44.70       37.64     11.29 o
  -4   1  10        2.72       -4.48      5.11 o
  -3   1  10      539.19      557.41     14.87 o
  -2   1  10      109.53      107.64      5.12 o
  -1   1  10       53.46       56.68      3.95 o
   0   1  10      499.81      523.78     23.23 o
   1   1  10      499.66      508.86     15.71 o
   2   1  10      678.61      715.30     23.10 o
   3   1  10       42.41       33.81      4.60 o
   4   1  10       50.61       47.94      3.25 o
   5   1  10        1.64        4.36      3.13 o
   6   1  10        0.90        1.28      7.62 o
   7   1  10        8.63        9.10     16.18 o
  -6   2  10        0.61        7.75     12.47 o
  -5   2  10        1.16        3.89      6.23 o
  -4   2  10       63.10       64.44      5.74 o
  -3   2  10       20.21       16.56      4.52 o
  -2   2  10      127.02      129.02      5.24 o
  -1   2  10       13.21       11.90      3.18 o
   0   2  10        7.90       12.32      5.37 o
   1   2  10      140.87      162.28      7.05 o
   2   2  10       31.09       38.83      6.53 o
   3   2  10        2.57        7.22      3.86 o
   4   2  10      245.12      247.40      8.80 o
   5   2  10        2.45        1.15      2.92 o
   6   2  10        0.75       12.13      8.58 o
   7   2  10       33.77       36.95      9.76 o
  -6   3  10       31.69       54.25     17.52 o
  -5   3  10        2.10        4.81      8.69 o
  -4   3  10       80.92       75.48     10.48 o
  -3   3  10        1.55        4.12      4.91 o
  -2   3  10        4.73        2.88      3.56 o
  -1   3  10        4.34        3.16      2.87 o
   0   3  10       21.15       15.79      3.39 o
   1   3  10      655.66      703.64     30.98 o
   2   3  10        3.18        1.34      2.52 o
   3   3  10        3.89        7.07      3.49 o
   4   3  10      120.78      107.61      5.85 o
   5   3  10        0.68       -0.65      3.08 o
   6   3  10        0.03       -6.22      6.61 o
   7   3  10        3.68        1.93      8.68 o
  -6   4  10       13.25        8.42     22.24 o
  -5   4  10        1.50        6.28      8.59 o
  -4   4  10       33.07       46.61     21.23 o
  -3   4  10      247.44      223.75      8.57 o
  -2   4  10       40.92       52.57      5.93 o
  -1   4  10       12.34       11.13      3.86 o
   0   4  10       29.29       29.80      3.94 o
   1   4  10       68.86       62.97      4.60 o
   2   4  10      335.35      349.75     25.01 o
   3   4  10        1.15        7.94      3.86 o
   4   4  10      250.39      257.35     15.64 o
   5   4  10       29.50       22.58      4.32 o
   6   4  10       10.90       26.33     10.02 o
   7   4  10       12.55       21.36     13.82 o
  -5   5  10       64.22       64.89     14.66 o
  -4   5  10       13.18       18.37      8.91 o
  -3   5  10       15.39       22.72      7.13 o
  -2   5  10        0.09        2.49      4.48 o
  -1   5  10      274.66      275.39     21.94 o
   0   5  10      186.89      197.91      9.10 o
   1   5  10       69.14       63.81      4.94 o
   2   5  10       33.26       42.69      7.20 o
   3   5  10        7.23        7.97      3.73 o
   4   5  10        2.84        5.33      4.39 o
   5   5  10        8.77       14.04      5.28 o
   6   5  10       37.54       39.33     18.20 o
   7   5  10        0.59       -5.32      8.83 o
  -5   6  10       16.23       17.12     10.04 o
  -4   6  10        5.95       22.78     10.00 o
  -3   6  10      113.18      120.30     14.15 o
  -2   6  10       34.09       46.84      8.76 o
  -1   6  10        5.72       16.51      7.41 o
   0   6  10       30.86       28.50      5.45 o
   1   6  10      465.69      484.55     18.04 o
   2   6  10        3.79        7.62      3.39 o
   3   6  10       71.79       76.40      6.11 o
   4   6  10        6.54        7.72      3.38 o
   5   6  10        6.19        7.65      4.38 o
   6   6  10       92.57       80.54     16.85 o
   7   6  10       28.00       32.55     12.86 o
  -5   7  10        0.10       -9.42     11.32 o
  -4   7  10       23.29       35.72     16.85 o
  -3   7  10       31.41       60.99     16.85 o
  -2   7  10       11.36       11.46      9.10 o
  -1   7  10       99.96       84.58     11.12 o
   0   7  10        3.84        0.00      9.77 o
   1   7  10      117.34      109.26     10.28 o
   2   7  10      515.98      541.83     36.45 o
   3   7  10       85.37       91.95      7.48 o
   4   7  10       14.15        5.62      4.50 o
   5   7  10       67.83       61.19      7.10 o
   6   7  10       37.33      -14.83     16.18 o
   7   7  10        0.34       18.53     21.23 o
  -4   8  10        0.10       11.79     13.14 o
  -3   8  10       17.89       38.08     12.47 o
  -2   8  10        8.36       -3.03     10.11 o
  -1   8  10        0.43      -12.13      9.44 o
   0   8  10        0.22       -1.01      8.09 o
   1   8  10       58.25       43.81      9.77 o
   2   8  10      170.03      226.47     30.50 o
   3   8  10      102.54       94.86      7.96 o
   4   8  10        4.59       12.39      6.42 o
   5   8  10        0.18       -0.82      6.54 o
   6   8  10       46.62       31.68     19.21 o
  -4   9  10        0.00        7.41     14.83 o
  -3   9  10        2.36        9.10     10.78 o
  -2   9  10        3.48       -6.40     10.45 o
  -1   9  10      156.58      148.27     19.21 o
   0   9  10      141.15      106.49     18.53 o
   1   9  10      218.66      206.23     20.22 o
   2   9  10        3.32        6.65      6.74 o
   3   9  10       57.20       58.06      6.11 o
   4   9  10        8.17       -5.05     11.79 o
   5   9  10       73.91       71.35      9.62 o
   6   9  10       13.72       12.47     15.16 o
  -3  10  10        0.53        2.02     13.48 o
  -2  10  10       24.19       13.14     12.13 o
  -1  10  10       42.74       32.69     12.81 o
   0  10  10      106.17      110.87     19.54 o
   1  10  10       49.47      108.84     18.20 o
   2  10  10       85.85       84.47      6.94 o
   3  10  10       44.65       25.27     16.85 o
   4  10  10        4.54        4.38      9.77 o
   5  10  10       19.20        6.25      7.35 o
   6  10  10        9.92       34.04     16.51 o
  -3  11  10        7.42        4.04     16.18 o
  -2  11  10        9.44       -1.01     18.20 o
  -1  11  10        0.60      -10.11     18.20 o
   0  11  10       13.14       19.21     13.14 o
   1  11  10        2.88      -11.12     13.14 o
   2  11  10       75.96       88.96     14.83 o
   3  11  10       65.64       89.97     18.87 o
   4  11  10       12.56       18.53     11.46 o
   5  11  10        1.01       15.16     11.12 o
  -2  12  10        1.76        0.00     15.84 o
  -1  12  10        0.58       16.18     17.19 o
   0  12  10        0.28       43.47     19.54 o
   1  12  10        0.05        1.01     13.82 o
   2  12  10        3.07      -20.56     17.86 o
   3  12  10        2.50      -22.58     19.21 o
   4  12  10        0.00        5.39     12.13 o
   5  12  10        0.29       25.61     11.46 o
  -1  13  10        0.24      -24.77     16.51 o
   0  13  10        0.00       32.35     19.21 o
   1  13  10        0.03       24.94     16.18 o
   2  13  10        7.69       11.46     16.51 o
   3  13  10       13.77        4.72     18.20 o
   4  13  10       34.63       72.45     21.57 o
   2  14  10       19.00       41.45     20.89 o
  -3 -10  11        2.00       -1.84     11.00 o
  -2 -10  11        0.00      -13.82     15.50 o
  -1 -10  11       10.46        3.71     16.18 o
   0 -10  11        6.82        7.75     17.86 o
  -4  -9  11       11.17       12.55     10.91 o
  -3  -9  11        0.62       15.44      8.91 o
  -2  -9  11        0.55        0.67     12.47 o
  -1  -9  11       21.18       -0.34     15.50 o
   0  -9  11       33.18       14.83     17.52 o
   1  -9  11       17.06       36.39     20.22 o
   2  -9  11        7.98       26.28     18.53 o
  -5  -8  11        1.13      -16.53     24.09 o
  -4  -8  11       20.72       22.47     11.63 o
  -3  -8  11        0.96       -4.72     17.86 o
  -2  -8  11        0.03       15.45      9.90 o
  -1  -8  11       33.23       23.93     12.13 o
   0  -8  11       14.52        3.03      8.10 o
   1  -8  11        3.03        0.34     15.50 o
   2  -8  11        0.04       33.02     16.18 o
   3  -8  11       20.37       24.63     14.08 o
  -5  -7  11        0.36      -11.33     22.58 o
  -4  -7  11        1.66        4.38     12.81 o
  -3  -7  11        6.26        0.05      8.09 o
  -2  -7  11       10.56       20.33      7.23 o
  -1  -7  11       19.25       19.55      6.40 o
   0  -7  11       54.62       53.96      7.29 o
   1  -7  11        1.99       -3.03     12.13 o
   2  -7  11       21.81        5.39     12.81 o
   3  -7  11      105.49       92.34     17.96 o
  -5  -6  11        6.75       -3.50      9.28 o
  -4  -6  11        4.72       -6.38     10.82 o
  -3  -6  11        3.79        7.26      6.14 o
  -2  -6  11       34.67       21.27     12.30 o
  -1  -6  11        1.31        0.22      6.74 o
   0  -6  11        4.94        6.10      4.19 o
   1  -6  11        9.05       10.90      3.88 o
   2  -6  11       30.58       22.24     15.84 o
   3  -6  11        6.94        3.42      8.72 o
   4  -6  11        1.81      -11.52      9.78 o
  -6  -5  11        2.35       16.18     16.85 o
  -5  -5  11        5.48        4.82      8.93 o
  -4  -5  11        2.51        1.32      6.66 o
  -3  -5  11        3.96       -0.85      3.80 o
  -2  -5  11       77.26       60.70     12.47 o
  -1  -5  11      350.94      375.46     35.72 o
   0  -5  11       16.74       23.95      4.08 o
   1  -5  11        0.89       -2.70      8.09 o
   2  -5  11      103.41       89.64     12.13 o
   3  -5  11       61.35       63.52     21.90 o
   4  -5  11       12.40       21.16     11.51 o
  -6  -4  11       39.51        6.40     17.19 o
  -5  -4  11       21.00       39.77      8.59 o
  -4  -4  11        3.48       -1.68      5.08 o
  -3  -4  11       67.19       59.70      7.53 o
  -2  -4  11       12.75       13.19      3.96 o
  -1  -4  11       12.13        6.40      3.92 o
   0  -4  11       55.19       68.95      8.42 o
   1  -4  11      174.93      179.61     14.83 o
   2  -4  11        5.08      -10.78     11.12 o
   3  -4  11      102.30       97.75     12.94 o
   4  -4  11       12.18       15.67      6.31 o
   5  -4  11        0.67        3.71     23.25 o
  -6  -3  11       46.97       67.73     22.24 o
  -5  -3  11       12.79       17.33      7.52 o
  -4  -3  11        6.10       -0.68      6.36 o
  -3  -3  11       29.09       31.60      6.74 o
  -2  -3  11       25.64       26.60      5.05 o
  -1  -3  11       35.54       39.81      5.80 o
   0  -3  11        3.52        3.61      2.09 o
   1  -3  11       12.42        6.63      3.32 o
   2  -3  11        9.83       13.49      9.27 o
   3  -3  11       17.54       25.54      7.52 o
   4  -3  11        2.25       -3.78     17.52 o
   5  -3  11        0.37       10.78     19.88 o
  -6  -2  11        7.97        0.34     15.50 o
  -5  -2  11       10.48       24.37      9.60 o
  -4  -2  11       14.15       14.07      6.45 o
  -3  -2  11        9.67        9.22      5.46 o
  -2  -2  11       19.38       14.48     10.49 o
  -1  -2  11       11.41        6.15      3.71 o
   0  -2  11        2.93        5.65      2.21 o
   1  -2  11      167.32      171.98     10.85 o
   2  -2  11      159.12      151.48      7.32 o
   3  -2  11        0.11       -1.70      5.09 o
   4  -2  11       32.85       25.23      5.59 o
   5  -2  11       20.69       16.73      8.95 o
   6  -2  11        0.14       22.58     23.93 o
  -6  -1  11        7.09       40.44     15.50 o
  -5  -1  11        0.20       -2.86      7.13 o
  -4  -1  11       33.45       31.35      7.28 o
  -3  -1  11        1.57       10.21      5.50 o
  -2  -1  11       25.64       25.93      3.84 o
  -1  -1  11        2.96        3.12      1.95 o
   0  -1  11       98.31       99.93      4.97 o
   1  -1  11       39.25       36.04      2.83 o
   2  -1  11       11.49        2.40      2.53 o
   3  -1  11       35.93       32.24      3.54 o
   4  -1  11        9.27        8.64      5.36 o
   5  -1  11        3.24       -1.38      7.34 o
   6  -1  11        0.01       -5.50     10.28 o
  -6   0  11        2.75       28.98     16.85 o
  -5   0  11       55.41       41.03     11.46 o
  -4   0  11      181.83      175.28     11.27 o
  -3   0  11        1.84        2.60      3.62 o
  -2   0  11       84.76       77.90      5.35 o
  -1   0  11        8.26       10.88      2.09 o
   0   0  11       25.18       25.99      4.18 o
   1   0  11      411.56      459.21     23.65 o
   2   0  11      165.37      160.22      9.25 o
   3   0  11        1.77        0.08      3.72 o
   4   0  11       25.13       25.53      4.42 o
   5   0  11       23.92       27.35      5.66 o
   6   0  11      115.22      112.90     14.45 o
  -6   1  11       28.06       35.38     15.50 o
  -5   1  11       36.67       20.58     14.32 o
  -4   1  11      710.29      746.59     31.02 o
  -3   1  11        8.67        4.91      3.71 o
  -2   1  11      127.54      138.67      5.87 o
  -1   1  11      171.29      178.94      7.64 o
   0   1  11        3.20        0.88      6.64 o
   1   1  11       13.49       14.48      4.04 o
   2   1  11      709.47      730.87     19.93 o
   3   1  11        6.52        5.35      6.92 o
   4   1  11      325.13      337.63      9.28 o
   5   1  11        0.90       -1.84      4.12 o
   6   1  11        1.47       -0.81      9.01 o
  -6   2  11       28.10       35.38     17.86 o
  -5   2  11        6.62        6.66      8.06 o
  -4   2  11        0.54       -8.81      5.87 o
  -3   2  11       14.23       15.60      4.04 o
  -2   2  11       55.93       60.11      4.45 o
  -1   2  11       20.30       21.28      3.57 o
   0   2  11      161.03      160.10      7.34 o
   1   2  11      246.70      260.10     15.90 o
   2   2  11        1.26       -0.38      2.21 o
   3   2  11      109.19      115.46      6.35 o
   4   2  11       78.13       68.51      5.01 o
   5   2  11        3.56        5.51      4.19 o
   6   2  11       16.78       14.67      7.26 o
  -6   3  11       18.50       38.42     18.53 o
  -5   3  11        0.28        4.07      8.11 o
  -4   3  11       24.60       40.24     11.63 o
  -3   3  11       79.79       61.26      6.71 o
  -2   3  11        0.32       -1.62      3.77 o
  -1   3  11        4.74        4.37      3.25 o
   0   3  11      353.27      349.40     12.54 o
   1   3  11        8.62       10.94      3.02 o
   2   3  11        2.90        2.19      2.44 o
   3   3  11      124.51      123.90      6.81 o
   4   3  11       64.41       57.88      6.32 o
   5   3  11        2.35        3.25      2.85 o
   6   3  11       12.16       15.35      7.98 o
  -5   4  11        0.15        9.93      8.06 o
  -4   4  11        4.67      -12.47      8.58 o
  -3   4  11      101.75      106.82      9.37 o
  -2   4  11        0.05       -1.68      6.67 o
  -1   4  11        2.59       -4.85      7.83 o
   0   4  11       12.10        8.57      4.88 o
   1   4  11       37.61       30.11      6.22 o
   2   4  11       30.42       29.51      3.23 o
   3   4  11       11.20       10.65      4.96 o
   4   4  11        1.59        3.93      4.74 o
   5   4  11      107.67      113.75      9.63 o
   6   4  11       13.23       13.37     11.49 o
   7   4  11        5.02       11.66     12.26 o
  -5   5  11        3.88        3.24     16.18 o
  -4   5  11        4.27        1.28     15.33 o
  -3   5  11       25.73       32.35      9.44 o
  -2   5  11       12.93        6.51      5.81 o
  -1   5  11      260.14      245.44     12.62 o
   0   5  11       22.98       14.52      6.76 o
   1   5  11      216.00      228.44      9.06 o
   2   5  11      291.65      295.23     23.92 o
   3   5  11       36.64       38.85      5.04 o
   4   5  11        0.06        4.55      3.88 o
   5   5  11        3.82        1.16      7.77 o
   6   5  11       46.62       57.80     16.01 o
   7   5  11        9.24        5.05     24.60 o
  -5   6  11       11.10       23.43     11.66 o
  -4   6  11       21.08       21.73      9.28 o
  -3   6  11       99.07      116.47     17.86 o
  -2   6  11       48.38       45.49     14.15 o
  -1   6  11       62.41       42.80      9.44 o
   0   6  11        0.88       -0.27      5.23 o
   1   6  11        2.89        5.64      9.27 o
   2   6  11      186.84      200.52      8.22 o
   3   6  11       10.85       10.05      4.00 o
   4   6  11       14.27       12.78      5.20 o
   5   6  11       47.93       44.31      8.22 o
   6   6  11        9.30       -0.67     17.52 o
  -5   7  11        3.11       24.67     21.90 o
  -4   7  11        8.30      -10.11     10.45 o
  -3   7  11        4.91        9.77     10.11 o
  -2   7  11       46.70       26.62     11.12 o
  -1   7  11        0.86       -9.10      9.44 o
   0   7  11       93.30      106.15     12.47 o
   1   7  11      353.29      373.12     37.91 o
   2   7  11       34.64       23.66      5.29 o
   3   7  11       98.51      105.11      9.07 o
   4   7  11       16.15        8.37      4.55 o
   5   7  11       12.21       13.57      6.33 o
   6   7  11        0.13       37.07     13.48 o
  -4   8  11        0.10      -19.88     14.49 o
  -3   8  11        1.41        5.05     11.46 o
  -2   8  11       30.74       31.68     12.47 o
  -1   8  11       16.66       20.89     12.13 o
   0   8  11        5.00        9.44     10.78 o
   1   8  11       46.14       52.91     10.78 o
   2   8  11      143.32      147.66     16.01 o
   3   8  11       25.68       34.19      5.73 o
   4   8  11        1.09        2.72      8.76 o
   5   8  11       37.74       33.02      7.17 o
   6   8  11        6.38      -13.82     11.79 o
  -4   9  11        0.07       -2.02     21.23 o
  -3   9  11        0.02        8.42     20.56 o
  -2   9  11       88.82       75.82     15.16 o
  -1   9  11        6.47      -14.15     12.13 o
   0   9  11      152.67      148.61     18.20 o
   1   9  11        8.36        5.73     10.45 o
   2   9  11      110.89      104.31      9.32 o
   3   9  11       60.37       55.22      8.09 o
   4   9  11       21.46       38.08     12.47 o
   5   9  11        2.87       14.68      7.50 o
   6   9  11       67.35       26.96     20.89 o
  -3  10  11        7.47       -1.01     18.87 o
  -2  10  11        0.33       10.11     15.50 o
  -1  10  11       53.97       66.72     16.85 o
   0  10  11        2.21        6.74     16.18 o
   1  10  11        2.16       11.12     15.16 o
   2  10  11       34.11       40.77     12.81 o
   3  10  11       28.48       49.87     15.50 o
   4  10  11        8.24       27.97     10.78 o
   5  10  11        0.08       -3.61     19.54 o
   6  10  11        9.86       21.57     14.83 o
  -2  11  11        0.03       21.90     18.20 o
  -1  11  11       37.24       16.85     15.16 o
   0  11  11       22.75       45.16     15.84 o
   1  11  11       16.95       32.01     14.15 o
   2  11  11        0.49        7.08     11.79 o
   3  11  11       32.19       -5.73     15.16 o
   4  11  11        0.15       -4.04     10.45 o
   5  11  11        0.22       -4.04     11.12 o
  -1  12  11       12.21       15.84     16.18 o
   0  12  11        0.22       -6.74     16.18 o
   1  12  11        0.38       10.11     14.83 o
   2  12  11        0.05      -13.14     18.87 o
   3  12  11       11.60        5.39     19.54 o
   4  12  11       21.07        8.42     14.15 o
   0  13  11        4.92      -24.77     16.51 o
   1  13  11        4.71      -32.35     21.57 o
   2  13  11        4.67        6.40     16.18 o
   3  13  11        4.31       -3.37     17.86 o
  -3  -9  12       11.65        6.36      8.27 o
  -2  -9  12       15.48       13.68     14.15 o
  -1  -9  12        8.08       15.50     16.51 o
   0  -9  12       41.70       47.51     22.91 o
   1  -9  12        1.03       -2.36     18.53 o
  -4  -8  12        4.78        5.57     10.85 o
  -3  -8  12       20.69       13.98      8.93 o
  -2  -8  12       14.43       24.07      8.66 o
  -1  -8  12       10.46      -25.95     21.57 o
   0  -8  12        0.00       -4.38     19.54 o
   1  -8  12        1.18       13.14     15.16 o
   2  -8  12       14.51      -12.47     21.90 o
  -5  -7  12        5.86        8.42     13.14 o
  -4  -7  12       41.02       53.98     11.59 o
  -3  -7  12       85.83      100.90     20.22 o
  -2  -7  12       17.28       18.80      8.88 o
  -1  -7  12       54.67       58.15      7.66 o
   0  -7  12        1.03        1.68     11.79 o
   1  -7  12        0.00       12.47     18.87 o
   2  -7  12       15.01       13.14     20.89 o
   3  -7  12        2.84      -20.72     13.82 o
  -5  -6  12       12.28      -12.61     13.09 o
  -4  -6  12       10.29        7.82      7.77 o
  -3  -6  12        0.03        1.68     24.26 o
  -2  -6  12        1.15        2.70      7.98 o
  -1  -6  12        6.63        7.59      6.48 o
   0  -6  12        1.04       -5.18     14.83 o
   1  -6  12        3.29       14.83     11.12 o
   2  -6  12        3.63       20.22     10.78 o
   3  -6  12       22.98       23.59     15.16 o
   4  -6  12        1.94        2.34     13.98 o
  -5  -5  12        2.69       -9.11      9.12 o
  -4  -5  12       43.59       31.74     11.56 o
  -3  -5  12        7.91        3.68      6.40 o
  -2  -5  12        1.01       10.31      8.21 o
  -1  -5  12       43.11       38.44      6.61 o
   0  -5  12       24.24       31.05      4.68 o
   1  -5  12        3.53       -6.07     15.50 o
   2  -5  12       23.74       13.48     14.15 o
   3  -5  12        0.23      -15.06     10.04 o
   4  -5  12        6.40       -3.12     11.39 o
  -5  -4  12        0.94        5.05     11.64 o
  -4  -4  12       59.44       59.72     10.28 o
  -3  -4  12       18.27       15.76      5.54 o
  -2  -4  12        4.19        4.95      3.20 o
  -1  -4  12        5.59        4.66      4.58 o
   0  -4  12       90.16       87.31     10.78 o
   1  -4  12       21.59       19.88      9.77 o
   2  -4  12        9.69       25.95      9.77 o
   3  -4  12        0.21        7.44      7.96 o
   4  -4  12        6.10       34.86     45.32 o
   5  -4  12        0.52       24.94     16.85 o
  -6  -3  12       18.51       38.42     20.56 o
  -5  -3  12       50.86       52.51     10.83 o
  -4  -3  12       31.81       32.04      9.46 o
  -3  -3  12        3.49        0.54      4.09 o
  -2  -3  12       40.71       32.06      4.27 o
  -1  -3  12        1.18       12.22      6.57 o
   0  -3  12        2.79        0.41      2.05 o
   1  -3  12       26.00       30.88      4.28 o
   2  -3  12        0.04        6.87      4.49 o
   3  -3  12        1.97        0.67      8.76 o
   4  -3  12        2.81        4.77     11.63 o
   5  -3  12        3.75       -2.36     15.50 o
  -6  -2  12        2.66       10.11     16.18 o
  -5  -2  12        0.01        4.48     12.64 o
  -4  -2  12        6.64       -8.52      6.89 o
  -3  -2  12       10.69       18.95      8.93 o
  -2  -2  12        0.65       -3.03      8.42 o
  -1  -2  12       32.31       31.90      4.72 o
   0  -2  12        0.63       -2.37      6.23 o
   1  -2  12       19.84        8.25      6.91 o
   2  -2  12       11.53       15.40      2.99 o
   3  -2  12        0.09        0.45      3.82 o
   4  -2  12      130.03      136.49      8.01 o
   5  -2  12       12.74        6.89      6.66 o
  -6  -1  12        1.06        9.77     16.18 o
  -5  -1  12        0.90       -8.76     11.63 o
  -4  -1  12        4.44       -7.08     10.78 o
  -3  -1  12        1.96       -3.63      5.26 o
  -2  -1  12       77.64       81.42      6.56 o
  -1  -1  12       13.85       12.78      3.34 o
   0  -1  12       22.87       21.36      3.92 o
   1  -1  12        2.78        4.10      2.28 o
   2  -1  12        2.29        0.32      3.25 o
   3  -1  12        0.01        4.74      3.81 o
   4  -1  12       20.47       22.96      5.46 o
   5  -1  12       16.40        5.51      5.55 o
   6  -1  12        2.68      -14.49     22.24 o
  -6   0  12       11.52      -12.81     15.16 o
  -5   0  12        2.74       -1.35     13.14 o
  -4   0  12        9.42       16.95      5.60 o
  -3   0  12        0.47        3.22      4.37 o
  -2   0  12        9.65        5.75      3.17 o
  -1   0  12      123.58      133.18      9.20 o
   0   0  12       12.88       12.17      3.09 o
   1   0  12      380.95      390.86     18.45 o
   2   0  12      461.05      473.55     14.96 o
   3   0  12      132.35      121.62      6.91 o
   4   0  12       55.62       70.35     10.34 o
   5   0  12       32.82       26.29      7.29 o
   6   0  12        1.40      -13.63     13.47 o
  -6   1  12        8.71       17.52     25.61 o
  -5   1  12        0.00       -4.17      9.27 o
  -4   1  12      184.80      193.97     11.46 o
  -3   1  12      227.88      235.04     14.97 o
  -2   1  12        0.54       -4.42      3.89 o
  -1   1  12        4.08        3.53      2.58 o
   0   1  12      359.87      369.02     11.64 o
   1   1  12       49.74       40.91      6.55 o
   2   1  12      135.39      122.36     16.34 o
   3   1  12      149.79      126.75      8.03 o
   4   1  12       72.89       54.86      6.60 o
   5   1  12        8.99        0.01      6.36 o
   6   1  12        0.06       -5.07      8.34 o
  -6   2  12       25.91       34.04     28.31 o
  -5   2  12       12.77        9.81     13.65 o
  -4   2  12        1.78        2.65      7.16 o
  -3   2  12        0.16        1.86      5.70 o
  -2   2  12        0.51       -2.64      3.24 o
  -1   2  12       51.24       56.47      4.59 o
   0   2  12      248.31      252.02     10.73 o
   1   2  12       10.43       12.43      3.89 o
   2   2  12       69.88       73.97      9.33 o
   3   2  12        7.71        4.89      3.45 o
   4   2  12       26.46       29.71      6.19 o
   5   2  12       16.76       19.99      5.92 o
   6   2  12       32.61       30.71      8.78 o
  -5   3  12       22.95       19.67      8.79 o
  -4   3  12       19.09       21.32     10.36 o
  -3   3  12       29.96       33.45      6.61 o
  -2   3  12       15.74       18.80      3.88 o
  -1   3  12       99.23      117.45      8.62 o
   0   3  12        2.33        6.99      4.06 o
   1   3  12       25.28       32.24      4.26 o
   2   3  12        1.59       -0.99      2.38 o
   3   3  12        4.61        1.48      6.32 o
   4   3  12       14.26       12.09      5.09 o
   5   3  12        4.85        4.38      4.70 o
   6   3  12       33.51       52.03      8.48 o
  -5   4  12        0.34        8.65     10.79 o
  -4   4  12        6.26       12.07      7.98 o
  -3   4  12       12.06        4.35      5.65 o
  -2   4  12      121.76      130.04     16.34 o
  -1   4  12      151.68      150.65     16.34 o
   0   4  12      107.40      115.76     14.83 o
   1   4  12       45.13       30.03      4.28 o
   2   4  12      322.70      336.26     24.03 o
   3   4  12       36.50       32.62      5.47 o
   4   4  12        0.04        2.26      6.17 o
   5   4  12       16.43       30.59      7.26 o
   6   4  12        1.90       -2.35     10.46 o
  -5   5  12        5.06        6.99      9.35 o
  -4   5  12        9.98       19.29     10.12 o
  -3   5  12      120.78      111.28     11.46 o
  -2   5  12      116.06      113.86     10.59 o
  -1   5  12        0.72       -5.87      5.42 o
   0   5  12      110.02      135.29     10.17 o
   1   5  12      414.08      411.34     30.83 o
   2   5  12      832.34      893.55     40.95 o
   3   5  12       67.13       72.39     13.17 o
   4   5  12       24.66       24.37      9.60 o
   5   5  12        0.80       -6.40      5.10 o
   6   5  12        5.41       24.26     18.20 o
  -5   6  12       12.30       21.46     10.27 o
  -4   6  12        0.14        9.53      9.95 o
  -3   6  12       18.46       10.13     14.83 o
  -2   6  12       36.08       24.60     15.16 o
  -1   6  12        2.25        3.03      8.42 o
   0   6  12      198.89      213.46     11.96 o
   1   6  12        4.63        6.95      5.85 o
   2   6  12        1.02        1.90      4.40 o
   3   6  12       30.71       34.39      5.60 o
   4   6  12        3.84        3.61      4.79 o
   5   6  12        4.17       -7.27      6.47 o
   6   6  12        4.53       12.47     16.51 o
  -4   7  12        4.69        4.38     13.14 o
  -3   7  12       40.11       36.06     15.16 o
  -2   7  12        1.30       -2.36     14.83 o
  -1   7  12        0.64      -10.78      8.42 o
   0   7  12        4.22        1.01      7.75 o
   1   7  12        4.56        1.09     10.78 o
   2   7  12        0.48       -1.36      5.48 o
   3   7  12       11.09       12.52      8.09 o
   4   7  12       18.70       20.72      7.24 o
   5   7  12       41.58       40.53      8.25 o
   6   7  12       12.41       -8.76     13.82 o
  -4   8  12        0.39       -7.41     19.54 o
  -3   8  12        0.14      -24.77     16.51 o
  -2   8  12        8.38        6.74     11.46 o
  -1   8  12       36.96       27.97     12.13 o
   0   8  12        2.97       11.46      9.44 o
   1   8  12        2.31        2.36     10.45 o
   2   8  12        3.11        8.50      6.07 o
   3   8  12        3.69       15.33      6.43 o
   4   8  12       26.57       33.36      9.10 o
   5   8  12        0.73       -1.52      9.94 o
   6   8  12        9.05        2.36     14.49 o
  -3   9  12        1.06      -11.46     13.14 o
  -2   9  12        2.58       24.60     14.83 o
  -1   9  12        1.67        3.37     12.47 o
   0   9  12      245.14      242.96     29.65 o
   1   9  12      120.64      118.28     16.85 o
   2   9  12       29.37       35.29     14.15 o
   3   9  12        0.44       10.11     10.78 o
   4   9  12       38.17       37.74     15.50 o
   5   9  12       40.11       46.97      8.60 o
   6   9  12       27.28       75.48     19.21 o
  -3  10  12        3.19       -7.75     15.84 o
  -2  10  12       32.98       22.91     15.16 o
  -1  10  12       80.42       55.94     16.51 o
   0  10  12       13.28      -11.46     19.54 o
   1  10  12       29.10       25.27     16.85 o
   2  10  12      103.68       99.41     17.86 o
   3  10  12       33.85       58.97     18.87 o
   4  10  12        5.97        1.35     10.45 o
   5  10  12        7.46        4.04     10.78 o
  -2  11  12        0.08      -14.83     15.50 o
  -1  11  12        2.48        6.40     14.15 o
   0  11  12       18.29       12.81     19.54 o
   1  11  12       17.57       18.20     18.53 o
   2  11  12        6.52       16.51     14.49 o
   3  11  12       14.70       11.12     13.14 o
   4  11  12       25.52       15.16     11.79 o
   5  11  12        0.04       -4.38     12.47 o
  -1  12  12        2.70      -38.92     25.95 o
   0  12  12        5.43        1.68     16.51 o
   1  12  12        3.61        2.70     13.48 o
   2  12  12        0.26        9.10     16.85 o
   3  12  12        0.82        9.44     13.48 o
   4  12  12       19.30       -0.67     12.13 o
   1  13  12        0.00       26.62     17.19 o
   2  13  12        0.55       26.28     15.16 o
   3  13  12       27.60       60.99     23.93 o
  -2  -9  13        0.37        7.71     13.66 o
  -1  -9  13       11.22       25.01     14.66 o
   0  -9  13        1.26       22.24     18.53 o
  -3  -8  13        0.11       12.81     14.83 o
  -2  -8  13        6.54        5.73     15.50 o
  -1  -8  13        7.67       11.46     17.19 o
   0  -8  13        8.75        7.08     15.84 o
   1  -8  13        1.19      -17.50     11.67 o
  -4  -7  13        0.99       -7.30     13.82 o
  -3  -7  13       13.42       -1.23     11.80 o
  -2  -7  13       33.28       39.03      9.07 o
  -1  -7  13        0.00       -3.03     13.48 o
   0  -7  13        4.23       -0.34     15.50 o
   1  -7  13        0.43      -17.86     13.48 o
   2  -7  13        1.68        3.81     24.77 o
  -4  -6  13       30.66       47.39     10.84 o
  -3  -6  13       40.89       51.24      9.53 o
  -2  -6  13       65.92       61.25      8.93 o
  -1  -6  13        4.31        1.29     10.78 o
   0  -6  13        0.87        7.41     11.46 o
   1  -6  13        5.33      -13.14     12.81 o
   2  -6  13        2.04        7.75     11.79 o
   3  -6  13       10.30       17.96      9.63 o
  -5  -5  13        6.84        4.79     11.39 o
  -4  -5  13       19.35       12.05     21.74 o
  -3  -5  13        2.71       -7.08     11.96 o
  -2  -5  13        0.33       -9.69      6.46 o
  -1  -5  13       36.36       55.82      8.01 o
   0  -5  13      108.06      118.50      9.44 o
   1  -5  13        9.37       19.21     11.79 o
   2  -5  13       14.33        5.05     11.46 o
   3  -5  13        3.49       -6.74     12.47 o
   4  -5  13        1.70       -1.27     10.51 o
  -5  -4  13        7.91       15.37     11.49 o
  -4  -4  13       10.98       23.76     10.01 o
  -3  -4  13       30.26       18.88     11.29 o
  -2  -4  13       18.82       12.47      7.58 o
  -1  -4  13       29.75       32.84      5.63 o
   0  -4  13       14.42       14.00     11.46 o
   1  -4  13       26.50       24.94     15.16 o
   2  -4  13        0.33      -22.75     15.16 o
   3  -4  13       22.43       26.28     17.19 o
   4  -4  13        5.99        4.65      9.28 o
  -5  -3  13        2.67       -3.03     11.79 o
  -4  -3  13       20.77       21.95     10.11 o
  -3  -3  13       12.09        6.44      8.33 o
  -2  -3  13       48.72       43.07      5.81 o
  -1  -3  13        5.23       -4.16      5.90 o
   0  -3  13       41.88       33.53      3.64 o
   1  -3  13       39.51       38.86      7.92 o
   2  -3  13        5.22        4.56      5.02 o
   3  -3  13       24.52       18.87     10.78 o
   4  -3  13        2.29        1.26      8.41 o
   5  -3  13        7.68        2.02     24.26 o
  -5  -2  13       26.42        5.96     10.20 o
  -4  -2  13        8.43       20.71      9.54 o
  -3  -2  13        0.00        4.66      6.58 o
  -2  -2  13        9.91        9.76      5.42 o
  -1  -2  13        9.19       12.26      4.04 o
   0  -2  13       41.31       50.17      4.13 o
   1  -2  13       22.01       16.61      9.10 o
   2  -2  13        1.87        0.89      6.40 o
   3  -2  13        3.58        9.22      4.24 o
   4  -2  13        0.15       11.24     13.32 o
   5  -2  13        0.05        3.88      7.75 o
  -5  -1  13        0.02       -0.77     22.07 o
  -4  -1  13        0.26       20.46      8.21 o
  -3  -1  13        0.04       -6.38      4.25 o
  -2  -1  13        6.15       14.83      8.93 o
  -1  -1  13      117.49      111.70     11.16 o
   0  -1  13       64.91       74.64      6.36 o
   1  -1  13       46.21       33.58      4.89 o
   2  -1  13        0.12       -0.85      2.94 o
   3  -1  13        9.57       12.12      3.99 o
   4  -1  13        0.51        0.03      6.20 o
   5  -1  13        5.87        7.29      6.17 o
  -5   0  13        2.11        8.54      7.85 o
  -4   0  13        2.10        7.49      6.49 o
  -3   0  13       19.32       14.87      6.21 o
  -2   0  13       36.88       40.28      4.76 o
  -1   0  13        4.47        4.86      3.22 o
   0   0  13        0.00       -4.04      8.09 o
   1   0  13      102.63      126.70     12.47 o
   2   0  13       19.28       22.27      5.71 o
   3   0  13       30.65       35.81      5.49 o
   4   0  13        0.45       -6.77      5.47 o
   5   0  13       22.11       14.85      6.78 o
  -5   1  13       16.27       12.03      8.65 o
  -4   1  13       62.29       69.26      9.50 o
  -3   1  13        0.65       -4.94      4.94 o
  -2   1  13        3.43       -0.15      4.14 o
  -1   1  13        2.06        1.52      3.65 o
   0   1  13      248.39      257.03     11.66 o
   1   1  13      461.19      450.35     36.39 o
   2   1  13      205.43      214.66     15.50 o
   3   1  13       22.91       38.93      6.90 o
   4   1  13        4.22       -2.43      5.17 o
   5   1  13       27.93       27.97      5.58 o
   6   1  13        1.37       10.41     10.25 o
  -5   2  13       14.64       15.18      9.84 o
  -4   2  13        1.05       -6.31      7.58 o
  -3   2  13        0.11        6.27      5.07 o
  -2   2  13       37.12       29.27      4.26 o
  -1   2  13       73.52       81.23      6.04 o
   0   2  13       31.79       19.28      6.79 o
   1   2  13      118.20      113.53     17.19 o
   2   2  13      151.97      164.76      8.01 o
   3   2  13        5.85        4.26      2.45 o
   4   2  13        8.20       -0.67      8.09 o
   5   2  13        6.71        5.28      8.47 o
   6   2  13        5.02       15.56      8.78 o
  -5   3  13        2.25       13.22      9.12 o
  -4   3  13       17.00        8.53      8.64 o
  -3   3  13       56.17       54.21      9.10 o
  -2   3  13       92.35      102.50      8.15 o
  -1   3  13        5.02        6.54      3.87 o
   0   3  13      161.38      139.99     15.16 o
   1   3  13      131.10      140.52      9.21 o
   2   3  13      285.18      308.40     27.80 o
   3   3  13        0.58        2.29      3.72 o
   4   3  13       18.24        9.59      6.07 o
   5   3  13       17.16       20.48      7.88 o
   6   3  13        3.10       -7.90     19.88 o
  -5   4  13       15.43        4.36     25.78 o
  -4   4  13       17.22       11.56      8.06 o
  -3   4  13       28.33       38.57     19.21 o
  -2   4  13        9.13        2.23      5.29 o
  -1   4  13      286.02      302.92     43.81 o
   0   4  13      123.20      116.36      9.47 o
   1   4  13      340.95      369.37     24.43 o
   2   4  13        2.03        0.59      4.11 o
   3   4  13        1.06        0.69      6.23 o
   4   4  13       47.49       37.05      8.09 o
   5   4  13       24.94       16.02      8.09 o
   6   4  13        6.87       12.33      8.91 o
  -5   5  13       11.80       43.64     35.55 o
  -4   5  13       13.52       25.45     11.29 o
  -3   5  13       13.41       13.04     10.07 o
  -2   5  13        0.59        2.02     10.11 o
  -1   5  13       45.16       50.21     10.78 o
   0   5  13       74.40       72.23     11.96 o
   1   5  13      359.79      367.60     16.05 o
   2   5  13        3.89       -0.04      5.31 o
   3   5  13      184.57      168.28     40.27 o
   4   5  13       44.93       44.48      9.44 o
   5   5  13       52.64       39.31     10.28 o
   6   5  13        0.28       26.96     19.54 o
  -4   6  13       13.48        9.91      9.63 o
  -3   6  13        0.52        2.70     16.51 o
  -2   6  13        0.06      -13.65      9.10 o
  -1   6  13       27.02       32.69     14.15 o
   0   6  13        2.01      -12.47     12.47 o
   1   6  13        3.35       10.03      6.23 o
   2   6  13       21.53       28.58      6.01 o
   3   6  13        5.80        0.35      6.56 o
   4   6  13       26.11       18.53      8.09 o
   5   6  13        0.01        5.90      8.34 o
   6   6  13        0.05       15.16     13.82 o
  -4   7  13        5.42      -13.82     17.52 o
  -3   7  13        4.29      -17.19     16.85 o
  -2   7  13        3.36       13.48     16.18 o
  -1   7  13       83.52       79.19     13.48 o
   0   7  13        0.93      -16.18     13.14 o
   1   7  13       17.32       20.22      9.77 o
   2   7  13       28.07       38.62      7.17 o
   3   7  13       23.75       20.66      7.52 o
   4   7  13        0.66        8.09      8.42 o
   5   7  13       52.58       54.32     10.45 o
   6   7  13       10.52       25.27     17.86 o
  -4   8  13        3.16       -1.01     15.50 o
  -3   8  13       11.43       17.86     12.13 o
  -2   8  13        4.95       -1.01     11.12 o
  -1   8  13        0.00      -15.67     10.45 o
   0   8  13       26.38       25.61     10.45 o
   1   8  13       16.36       10.11     10.78 o
   2   8  13       70.75       96.49      9.44 o
   3   8  13        1.52       -1.52      6.20 o
   4   8  13        4.30       13.48     13.14 o
   5   8  13       18.45       28.27     14.15 o
   6   8  13        7.91        0.34     13.14 o
  -3   9  13       31.37       11.12     12.13 o
  -2   9  13       47.00       59.65     20.56 o
  -1   9  13       26.50       31.68     15.16 o
   0   9  13       21.33        2.36     18.53 o
   1   9  13       50.79       51.56     16.18 o
   2   9  13       19.30       -2.83     21.06 o
   3   9  13        5.47      -12.47     10.78 o
   4   9  13       17.03       21.90     17.19 o
   5   9  13        8.21       24.71     10.69 o
  -2  10  13       18.53      -28.98     22.91 o
  -1  10  13       16.84       20.22     18.53 o
   0  10  13       71.84       70.77     17.86 o
   1  10  13       28.20       55.60     19.21 o
   2  10  13        4.70        8.76     13.82 o
   3  10  13        0.01       -5.05     16.51 o
   4  10  13       31.03       38.42     17.19 o
   5  10  13        1.17        3.03     16.18 o
  -2  11  13        6.52       -8.76     17.19 o
  -1  11  13       34.54       22.24     16.18 o
   0  11  13        8.11        9.10     15.50 o
   1  11  13        4.15      -15.16     13.14 o
   2  11  13        0.91        5.05     13.48 o
   3  11  13       21.07       47.18     16.85 o
   4  11  13       51.92       52.57     16.18 o
  -1  12  13        7.25       27.97     18.87 o
   0  12  13        0.02       13.14     25.61 o
   1  12  13        6.00      -13.48     22.58 o
   2  12  13        3.05       19.88     16.51 o
   3  12  13        0.04       24.26     16.18 o
   4  12  13        1.43      -21.23     14.15 o
  -2  -8  14        0.21       13.14     25.95 o
  -1  -8  14        3.40      -21.57     15.84 o
   0  -8  14        3.26        5.05     14.15 o
  -3  -7  14        0.41       -1.91      9.27 o
  -2  -7  14        1.54        3.71     16.85 o
  -1  -7  14        0.02       10.11     21.23 o
   0  -7  14        2.39        1.01     21.57 o
   1  -7  14        3.49       -3.37     14.15 o
   2  -7  14       12.23       13.82     18.87 o
  -4  -6  14       11.81       -0.13     24.77 o
  -3  -6  14       27.92       24.28      9.69 o
  -2  -6  14       18.29       19.56      9.83 o
  -1  -6  14        4.67        7.75     13.48 o
   0  -6  14        1.89       11.79     15.50 o
   1  -6  14        0.31       11.46     23.93 o
   2  -6  14        1.44      -27.63     20.89 o
  -4  -5  14        2.36       -1.00     20.72 o
  -3  -5  14        0.04        3.08      8.72 o
  -2  -5  14       32.21       50.06     12.97 o
  -1  -5  14       10.45        3.42      7.58 o
   0  -5  14        1.91        6.74     11.46 o
   1  -5  14       15.64       -9.44     12.47 o
   2  -5  14       12.98       33.70     15.84 o
   3  -5  14        0.06        5.73     17.19 o
  -5  -4  14        2.42       10.75     18.03 o
  -4  -4  14       16.52       17.89     11.34 o
  -3  -4  14        2.27       29.29     20.05 o
  -2  -4  14       10.63       10.78     12.81 o
  -1  -4  14        7.90        0.93      4.36 o
   0  -4  14       27.61        3.03     11.46 o
   1  -4  14        0.63       20.22     17.86 o
   2  -4  14        0.26       -3.37     15.84 o
   3  -4  14        0.70       -8.42     14.49 o
   4  -4  14       11.70       25.61     19.54 o
  -5  -3  14        3.51       -8.01     19.71 o
  -4  -3  14        7.10       -2.24     10.15 o
  -3  -3  14        0.60      -16.18     10.78 o
  -2  -3  14        1.30        2.01      6.90 o
  -1  -3  14       30.50       17.21      9.27 o
   0  -3  14        0.17        4.90      2.66 o
   1  -3  14        1.11       -0.83      3.51 o
   2  -3  14       25.52       21.13      5.76 o
   3  -3  14        7.02        2.70     17.52 o
   4  -3  14        4.87      -10.11     12.81 o
  -5  -2  14        0.76       10.86     26.28 o
  -4  -2  14       22.00       18.95      8.78 o
  -3  -2  14       24.46       39.74      9.06 o
  -2  -2  14        0.22       -2.63     20.39 o
  -1  -2  14       86.13       93.86      9.41 o
   0  -2  14        7.52        8.36      4.04 o
   1  -2  14        7.07        7.89      5.46 o
   2  -2  14       21.91       13.86      6.28 o
   3  -2  14        9.93       -5.73      6.67 o
   4  -2  14        7.84       -0.15      6.29 o
   5  -2  14        8.03       22.69     12.51 o
  -5  -1  14        7.51       23.00     11.43 o
  -4  -1  14        0.16        6.91     11.63 o
  -3  -1  14       11.58       17.64      7.37 o
  -2  -1  14        5.26        3.67      6.58 o
  -1  -1  14      119.56      106.98      7.42 o
   0  -1  14       94.07       93.34     16.51 o
   1  -1  14       10.26        9.16      1.66 o
   2  -1  14        7.00        7.49      3.05 o
   3  -1  14       17.58       16.82      4.66 o
   4  -1  14        0.07        1.91      9.04 o
   5  -1  14        0.47        3.20      7.72 o
  -5   0  14        0.91        3.60     11.61 o
  -4   0  14       15.67       17.55      9.41 o
  -3   0  14        1.02        0.71      5.56 o
  -2   0  14        3.57        8.04      3.64 o
  -1   0  14      291.55      303.45     25.30 o
   0   0  14       12.17       10.45     11.12 o
   1   0  14        9.54       -4.72      8.42 o
   2   0  14       45.77       32.44      4.71 o
   3   0  14       49.89       56.32      5.96 o
   4   0  14        0.07        8.52      8.12 o
   5   0  14       11.24       19.36      7.69 o
  -5   1  14        0.24       -7.38      9.54 o
  -4   1  14       32.03       29.88     13.98 o
  -3   1  14       31.41       33.15      6.88 o
  -2   1  14       13.54       17.67      6.12 o
  -1   1  14      255.98      246.97     22.03 o
   0   1  14      112.91      109.63      9.10 o
   1   1  14      193.68      194.44     16.85 o
   2   1  14      408.84      366.64     24.60 o
   3   1  14       19.51       25.47      5.20 o
   4   1  14        0.07       -5.84      4.93 o
   5   1  14        2.97       -1.56      6.62 o
  -5   2  14        0.54       -7.92     13.72 o
  -4   2  14        2.29        1.40     20.39 o
  -3   2  14        2.70        7.99      7.01 o
  -2   2  14        0.07        7.20      4.03 o
  -1   2  14        0.02       -6.39      8.93 o
   0   2  14      205.00      186.77     19.88 o
   1   2  14       74.86       73.55      7.10 o
   2   2  14        0.95       -1.59      2.57 o
   3   2  14       54.93       66.01      9.29 o
   4   2  14       43.69       52.72     13.94 o
   5   2  14       25.61       30.78      8.15 o
  -5   3  14        8.49       51.20     29.82 o
  -4   3  14        0.62        5.34      7.58 o
  -3   3  14      128.19      119.51     10.19 o
  -2   3  14       94.66       87.24      8.49 o
  -1   3  14      178.66      188.75     18.87 o
   0   3  14      123.98      113.72      9.15 o
   1   3  14      190.02      186.45     11.35 o
   2   3  14       21.43       21.53      6.23 o
   3   3  14        0.12        6.07      9.10 o
   4   3  14        8.85       12.70      6.23 o
   5   3  14        2.23        8.83      8.68 o
   6   3  14        0.15       -0.62     17.86 o
  -5   4  14        2.94        4.36     38.42 o
  -4   4  14       26.45       32.80     25.11 o
  -3   4  14       24.01       31.84      7.68 o
  -2   4  14        3.99       -1.82      9.60 o
  -1   4  14       12.49       30.70      7.10 o
   0   4  14       59.71       45.64      7.58 o
   1   4  14       47.19       35.01      5.73 o
   2   4  14       52.49       46.48     15.00 o
   3   4  14       27.09       26.62      9.10 o
   4   4  14       28.75       28.79      8.01 o
   5   4  14        6.85       15.29      7.20 o
   6   4  14        0.33      -12.92     10.68 o
  -4   5  14        3.62       22.30     11.96 o
  -3   5  14        2.17        8.42      8.81 o
  -2   5  14        1.00        2.70      9.77 o
  -1   5  14       54.09       60.66     15.16 o
   0   5  14       23.31       36.12      7.92 o
   1   5  14       32.71       40.51      7.29 o
   2   5  14      179.84      152.15     10.72 o
   3   5  14        2.87       -7.75      9.44 o
   4   5  14        2.45       32.01     13.48 o
   5   5  14       17.83       17.26      9.15 o
   6   5  14        4.62       27.04     16.18 o
  -4   6  14       10.35       26.77     18.37 o
  -3   6  14        9.98       18.87     12.81 o
  -2   6  14        7.98       -2.36     11.79 o
  -1   6  14        0.13       -6.74      9.44 o
   0   6  14      114.04       88.96     13.82 o
   1   6  14       33.72       24.36      6.38 o
   2   6  14        7.83       17.16      5.36 o
   3   6  14        4.27        0.34     10.28 o
   4   6  14        2.28        5.05     12.81 o
   5   6  14        3.86        1.40     17.52 o
   6   6  14        0.90      -12.81     16.85 o
  -4   7  14        2.45       10.11     14.49 o
  -3   7  14        0.40       12.47     13.14 o
  -2   7  14       15.12        9.10     11.79 o
  -1   7  14        0.35       -0.67     15.50 o
   0   7  14        2.24       -5.05     10.45 o
   1   7  14        1.63        8.42     10.45 o
   2   7  14       64.15       50.21     16.18 o
   3   7  14       10.63        8.09      9.10 o
   4   7  14        0.52       17.86     14.83 o
   5   7  14        1.00       -2.00     23.25 o
  -3   8  14       19.45       39.09     15.16 o
  -2   8  14       11.17       22.58     19.88 o
  -1   8  14        0.02       -0.67     11.12 o
   0   8  14       99.79       84.25     19.54 o
   1   8  14        0.95       11.79     11.12 o
   2   8  14        0.06        5.73     12.47 o
   3   8  14        1.55        9.10     10.45 o
   4   8  14        2.75        9.10     10.11 o
   5   8  14        8.00        9.54     11.46 o
  -3   9  14        7.07       60.32     25.27 o
  -2   9  14       38.35        6.74     15.84 o
  -1   9  14        6.54       17.52     18.53 o
   0   9  14        9.36       18.20     13.14 o
   1   9  14        0.63       15.16     16.51 o
   2   9  14        4.49       -2.36     11.79 o
   3   9  14       15.61       18.87     12.47 o
   4   9  14       20.67       35.38     13.48 o
   5   9  14        2.60       20.99     11.37 o
  -2  10  14       35.57       47.85     19.88 o
  -1  10  14       10.99       -4.38     14.15 o
   0  10  14       34.39       11.46     14.49 o
   1  10  14       10.03        2.36     13.82 o
   2  10  14        0.45        7.41     12.47 o
   3  10  14        4.54        9.10     12.47 o
   4  10  14       33.04       15.50     20.89 o
  -1  11  14        0.43      -11.46     22.91 o
   0  11  14       51.58       54.25     20.89 o
   1  11  14       49.95       64.03     16.51 o
   2  11  14       23.55       14.83     13.82 o
   3  11  14        0.63        4.04     13.82 o
   4  11  14        7.61        5.73     11.46 o
   0  12  14       12.41       -2.02     19.88 o
   1  12  14        3.90      -15.50     17.52 o
   2  12  14        1.15       14.15     14.49 o
   3  12  14       12.33       29.99     17.86 o
  -2  -7  15       13.34       -1.35     17.52 o
  -1  -7  15        0.06      -25.95     22.91 o
   0  -7  15        0.94      -38.42     25.61 o
  -3  -6  15       17.38       -0.34     15.16 o
  -2  -6  15        0.01        9.10     14.15 o
  -1  -6  15        0.50       -4.72     12.47 o
   0  -6  15        8.03       -4.04     13.82 o
   1  -6  15       18.95       -7.08     22.24 o
   2  -6  15        6.37       19.54     17.52 o
  -4  -5  15        5.84        3.63     11.99 o
  -3  -5  15        0.56        8.97      9.50 o
  -2  -5  15       63.79       64.81     12.27 o
  -1  -5  15       38.05       28.64     16.18 o
   0  -5  15        8.34        5.39     14.83 o
   1  -5  15       14.32       20.56     14.83 o
   2  -5  15       33.96       38.42     15.16 o
  -4  -4  15       11.42       -5.39     10.96 o
  -3  -4  15       37.06       39.45     11.67 o
  -2  -4  15        0.56       -3.34      7.14 o
  -1  -4  15        0.28      -26.28     17.52 o
   0  -4  15       17.09       23.93     13.14 o
   1  -4  15        3.31      -11.12     16.85 o
   2  -4  15        2.24       31.68     19.21 o
   3  -4  15       11.90        3.03     13.14 o
  -4  -3  15       18.34       12.52     10.61 o
  -3  -3  15       66.55       76.82     11.56 o
  -2  -3  15       11.20        2.92      6.48 o
  -1  -3  15        0.12       -1.13      5.66 o
   0  -3  15       63.24       88.29     20.89 o
   1  -3  15       38.90       68.74     14.83 o
   2  -3  15        4.52        2.02     11.46 o
   3  -3  15        0.08       -7.08     17.52 o
   4  -3  15        6.25       15.84     18.53 o
  -4  -2  15        1.46        7.29     10.20 o
  -3  -2  15        5.68        6.59      9.94 o
  -2  -2  15        0.34        5.29      6.63 o
  -1  -2  15       67.47       74.14      9.52 o
   0  -2  15        2.11       -9.10     11.12 o
   1  -2  15       15.50        8.87      5.90 o
   2  -2  15       35.09       26.99      9.94 o
   3  -2  15        4.28       -0.68      9.60 o
   4  -2  15        0.07       -1.68     11.46 o
  -5  -1  15        3.07       21.30     11.90 o
  -4  -1  15       32.36       39.37     11.39 o
  -3  -1  15       30.47       23.05      8.85 o
  -2  -1  15        0.02       -2.83      9.10 o
  -1  -1  15      120.27      125.12     13.48 o
   0  -1  15       73.23       90.31     17.52 o
   1  -1  15       34.87       38.08     15.84 o
   2  -1  15       16.62       11.58     13.48 o
   3  -1  15        1.09       -5.63      7.26 o
   4  -1  15        6.52       -6.40     17.52 o
  -5   0  15        0.04       -6.94     18.53 o
  -4   0  15        6.91       -7.10      8.69 o
  -3   0  15       48.48       50.41      8.25 o
  -2   0  15        0.06       14.54      8.01 o
  -1   0  15       48.41       43.50      8.32 o
   0   0  15      193.47      206.91     20.22 o
   1   0  15        1.69       -9.10     14.15 o
   2   0  15        0.58       -3.93      3.13 o
   3   0  15       13.63       -6.06      8.76 o
   4   0  15        2.32       -7.43      8.04 o
   5   0  15       42.37       62.92     11.49 o
  -5   1  15        0.34      -17.77     11.85 o
  -4   1  15        1.35        6.74      9.34 o
  -3   1  15        0.79       -5.42      8.76 o
  -2   1  15       17.06        6.93      7.08 o
  -1   1  15       13.20        5.21      3.39 o
   0   1  15       56.73       60.66     13.82 o
   1   1  15       11.28        0.34     12.81 o
   2   1  15      108.62      111.88     19.21 o
   3   1  15       24.52       20.18      5.71 o
   4   1  15        0.88        9.68      6.12 o
   5   1  15       57.90       60.08     10.44 o
  -5   2  15        3.78       -4.46     18.03 o
  -4   2  15        0.94        1.94     12.30 o
  -3   2  15       22.81        4.44      6.28 o
  -2   2  15        6.92       10.70      4.91 o
  -1   2  15       16.30       15.05      4.86 o
   0   2  15       20.77       24.41     13.14 o
   1   2  15        9.54       10.16      4.29 o
   2   2  15       23.73       30.67     13.48 o
   3   2  15        0.01      -11.25      7.50 o
   4   2  15        0.23       -3.99      6.24 o
   5   2  15        0.14       -1.14     10.83 o
  -4   3  15       22.63       23.38     18.03 o
  -3   3  15       13.91       -0.88     25.11 o
  -2   3  15        1.55        0.84      5.30 o
  -1   3  15       54.87       48.44      9.44 o
   0   3  15      122.18       88.16     11.96 o
   1   3  15       10.51        6.19      5.39 o
   2   3  15        7.70        5.73      9.44 o
   3   3  15        6.08        7.41      8.76 o
   4   3  15       21.13       25.14     10.95 o
   5   3  15       20.26       23.16     11.46 o
  -4   4  15        0.06       35.47     31.51 o
  -3   4  15        0.05       -0.18     11.63 o
  -2   4  15        0.19       -9.70     10.45 o
  -1   4  15       13.22        4.72      9.77 o
   0   4  15       17.12       14.08      9.94 o
   1   4  15        0.83       13.29      8.74 o
   2   4  15        2.19      -13.14      9.77 o
   3   4  15        2.00       12.13     10.11 o
   4   4  15       40.76       73.52     11.27 o
   5   4  15        4.23       14.55     14.32 o
  -4   5  15        0.59       -7.28     14.15 o
  -3   5  15       11.30       20.72     20.72 o
  -2   5  15       84.10       75.15     16.51 o
  -1   5  15       47.90       60.99     12.47 o
   0   5  15        2.00       -7.66      7.24 o
   1   5  15        2.01        9.60      7.86 o
   2   5  15       29.27       22.91     11.46 o
   3   5  15       30.48       44.48     15.50 o
   4   5  15        0.40        3.56      7.40 o
   5   5  15        0.32        5.16      9.39 o
  -4   6  15        1.26        9.12     11.39 o
  -3   6  15        6.01       30.33     20.89 o
  -2   6  15      106.62      110.53     17.52 o
  -1   6  15       54.27       50.88     14.15 o
   0   6  15       15.92       15.16     11.12 o
   1   6  15       56.59       56.95     20.05 o
   2   6  15       62.28       78.85     15.16 o
   3   6  15       48.46       59.31     13.48 o
   4   6  15        6.17       -7.08      9.77 o
   5   6  15        0.01        5.75     21.74 o
  -3   7  15        0.94       -3.37     11.79 o
  -2   7  15        0.26       10.45     18.53 o
  -1   7  15        0.47      -10.78     11.46 o
   0   7  15        0.46       11.79     13.14 o
   1   7  15       49.35       41.45     17.19 o
   2   7  15        4.48        1.01     10.78 o
   3   7  15       69.77       76.16     17.86 o
   4   7  15       44.37       33.36     11.12 o
   5   7  15        0.05       -2.09     10.57 o
  -3   8  15        0.69        1.68     16.51 o
  -2   8  15        1.44       -8.42     16.85 o
  -1   8  15       17.77       28.31     19.88 o
   0   8  15       22.75       30.67     14.83 o
   1   8  15       19.40       17.52     11.79 o
   2   8  15       38.81       28.31     14.83 o
   3   8  15       15.11       15.84     16.85 o
   4   8  15        1.62       19.54     12.13 o
   5   8  15        8.60       29.46     28.64 o
  -2   9  15        1.70       24.94     16.85 o
  -1   9  15        5.79       -1.68     15.50 o
   0   9  15      131.71      134.46     21.57 o
   1   9  15        2.81       -2.70     13.82 o
   2   9  15        3.33       18.20     12.47 o
   3   9  15       12.24       42.12     19.54 o
   4   9  15        9.35       -3.37     12.47 o
  -1  10  15        0.01       22.58     15.50 o
   0  10  15       25.46       25.27     18.53 o
   1  10  15        7.94       36.06     13.48 o
   2  10  15        0.06       -1.35     18.53 o
   3  10  15        2.59       -1.68     12.47 o
   4  10  15       21.23       46.17     14.15 o
   0  11  15        0.61       10.11     25.61 o
   1  11  15        0.24       -7.08     14.15 o
   2  11  15       45.77       35.05     20.89 o
   3  11  15        1.05       47.18     23.59 o
  -2  -6  16        2.44       -0.34     17.86 o
  -1  -6  16        2.24      -21.23     16.85 o
   0  -6  16        2.20      -23.76     15.84 o
  -3  -5  16        2.98        6.07     15.16 o
  -2  -5  16        6.44      -14.15     22.24 o
  -1  -5  16       17.34       31.68     15.50 o
   0  -5  16        8.17       31.00     15.16 o
   1  -5  16       28.67        8.09     16.18 o
   2  -5  16        7.66        1.68     19.88 o
  -3  -4  16        2.41       24.07     15.50 o
  -2  -4  16       21.90       23.93     15.16 o
  -1  -4  16       79.07       84.92     26.96 o
   0  -4  16       63.59      101.43     26.96 o
   1  -4  16       48.34       49.87     22.24 o
   2  -4  16        7.62       14.83     18.87 o
  -4  -3  16        1.21       -6.80     18.03 o
  -3  -3  16        0.56        3.90      8.97 o
  -2  -3  16       11.65       25.27      7.85 o
  -1  -3  16      146.48      113.90     24.26 o
   0  -3  16      112.95       91.66     17.19 o
   1  -3  16        0.06        0.34     13.82 o
   2  -3  16        1.66       15.50     13.14 o
   3  -3  16        3.23       24.60     19.21 o
  -4  -2  16        4.13      -10.78     10.46 o
  -3  -2  16        5.48       15.84      9.29 o
  -2  -2  16       59.09       67.16     10.53 o
  -1  -2  16        5.16        8.94     10.28 o
   0  -2  16        2.48       -2.70     11.12 o
   1  -2  16        4.74        2.36     17.52 o
   2  -2  16        1.14      -12.81     16.85 o
   3  -2  16        0.53        0.00     14.49 o
  -4  -1  16        0.00       -0.41     26.79 o
  -3  -1  16       12.48      -10.78     13.31 o
  -2  -1  16       10.52       15.11      7.71 o
  -1  -1  16       19.92       25.35      5.46 o
   0  -1  16        3.23       40.10     18.87 o
   1  -1  16        2.77        4.49      5.55 o
   2  -1  16       17.15       11.68      7.13 o
   3  -1  16        7.39       17.50      7.14 o
   4  -1  16        0.02        4.04     17.86 o
  -4   0  16       16.33       15.77     10.02 o
  -3   0  16        5.57        5.53     10.28 o
  -2   0  16       11.69       24.83      9.89 o
  -1   0  16       32.02       38.22      7.92 o
   0   0  16       32.51       21.23     13.14 o
   1   0  16      100.01       91.32     17.86 o
   2   0  16      102.11      101.68     20.05 o
   3   0  16        8.44        6.40      7.23 o
   4   0  16       21.31       20.92      8.91 o
  -4   1  16        2.97       27.43     29.65 o
  -3   1  16        9.07        7.12      8.69 o
  -2   1  16        0.31       -3.98      8.58 o
  -1   1  16       14.82        9.82      8.26 o
   0   1  16       28.83       22.91     12.47 o
   1   1  16        2.54       29.99     14.49 o
   2   1  16       13.53       -3.03     10.11 o
   3   1  16        4.13       10.65     11.63 o
   4   1  16        1.61       20.92     10.20 o
  -4   2  16       36.44       27.78     11.08 o
  -3   2  16      115.37      132.80     13.10 o
  -2   2  16        5.03        0.36      8.54 o
  -1   2  16        0.16        2.70     11.12 o
   0   2  16       21.63        8.76     11.46 o
   1   2  16        0.52        5.39      9.77 o
   2   2  16       29.64      -21.23     14.15 o
   3   2  16       44.22       42.92     22.24 o
   4   2  16        0.61        8.40      6.86 o
   5   2  16       30.42       40.26     29.15 o
  -4   3  16       10.10        1.58     11.27 o
  -3   3  16       22.50       24.24      9.93 o
  -2   3  16       11.48       10.43      8.76 o
  -1   3  16        4.23       14.15     11.46 o
   0   3  16       14.93        5.73     11.46 o
   1   3  16       21.43        9.10     10.78 o
   2   3  16       10.15        2.70      9.77 o
   3   3  16        5.91       11.79     10.11 o
   4   3  16        7.90       13.48      8.90 o
   5   3  16       12.95       35.30     11.79 o
  -4   4  16       10.58        3.11     19.88 o
  -3   4  16        8.84       20.70     13.48 o
  -2   4  16       17.09        8.42     12.81 o
  -1   4  16       34.40       70.43     20.56 o
   0   4  16        2.45       -4.38     11.79 o
   1   4  16        0.53      -21.74     14.49 o
   2   4  16        0.28       -5.73     10.11 o
   3   4  16        8.08       32.69     15.50 o
   4   4  16        1.23        7.10     11.96 o
   5   4  16       19.24       14.23     19.38 o
  -3   5  16        0.01      -14.49     17.19 o
  -2   5  16       59.28       64.70     13.48 o
  -1   5  16        7.07       11.12     12.13 o
   0   5  16        4.04       29.32     17.86 o
   1   5  16       95.34      114.57     17.86 o
   2   5  16       15.48       18.20     13.14 o
   3   5  16        7.82        3.37     10.45 o
   4   5  16        7.24       23.18      9.91 o
   5   5  16        1.64        3.57     12.52 o
  -3   6  16        1.08       12.47     14.83 o
  -2   6  16        2.26      -12.81     12.81 o
  -1   6  16       16.61       34.04     18.53 o
   0   6  16       17.18       14.15     17.86 o
   1   6  16       81.08       81.89     15.16 o
   2   6  16       22.01       13.82     16.18 o
   3   6  16        1.03      -11.79     11.46 o
   4   6  16        5.27       14.49     11.12 o
   5   6  16        2.30       -5.61     12.27 o
  -3   7  16        0.73       12.47     16.51 o
  -2   7  16       22.98       23.93     15.84 o
  -1   7  16        1.54       29.99     18.20 o
   0   7  16        0.15       -9.44     18.53 o
   1   7  16        2.83        3.03     12.13 o
   2   7  16       20.05       31.68     14.83 o
   3   7  16       34.87       34.71     12.13 o
   4   7  16        0.22        6.74     17.52 o
  -2   8  16        4.91        5.05     23.59 o
  -1   8  16       16.61       39.43     16.18 o
   0   8  16       40.04       34.37     15.84 o
   1   8  16       16.39       -1.01     19.54 o
   2   8  16        0.58      -14.49     20.56 o
   3   8  16        0.41       15.84     12.13 o
   4   8  16       12.09       44.14     17.19 o
  -2   9  16        7.28        6.74     16.85 o
  -1   9  16        9.37      -11.12     21.23 o
   0   9  16       54.26       57.62     23.93 o
   1   9  16       14.73       43.13     16.18 o
   2   9  16        3.37       -5.05     13.82 o
   3   9  16        3.68      -19.21     12.81 o
   4   9  16        3.17       -1.68     19.21 o
  -1  10  16       15.97      -18.53     22.24 o
   0  10  16        7.83      -14.15     17.86 o
   1  10  16       26.03        8.42     24.26 o
   2  10  16       32.54       23.93     19.54 o
   3  10  16        0.75       16.85     20.56 o
   1  11  16        0.43       39.76     24.94 o
   2  11  16       36.10       65.71     17.19 o
  -1  -5  17        0.20       -3.37     17.19 o
   0  -5  17        5.83       -9.77     14.49 o
  -2  -4  17       16.27       28.31     22.24 o
  -1  -4  17       18.67        3.03     16.85 o
   0  -4  17       14.65        6.07     21.57 o
   1  -4  17        1.00      -25.27     16.85 o
  -3  -3  17        6.05       -1.80      9.64 o
  -2  -3  17        1.44        3.37     15.16 o
  -1  -3  17       44.56       59.98     22.91 o
   0  -3  17        0.00        3.03     14.49 o
   1  -3  17       13.94       23.25     21.90 o
   2  -3  17        7.10        5.39     13.48 o
  -3  -2  17        0.97        2.12     23.93 o
  -2  -2  17        0.58        4.19      8.50 o
  -1  -2  17       27.22       29.99     17.52 o
   0  -2  17        5.39      -21.23     15.84 o
   1  -2  17        0.04       12.81     14.83 o
   2  -2  17        4.56       20.89     16.18 o
   3  -2  17        2.86      -16.18     13.48 o
  -3  -1  17        0.15        2.59      9.27 o
  -2  -1  17       17.42       20.38     11.27 o
  -1  -1  17       23.81        6.74     19.21 o
   0  -1  17        1.04        1.68     14.15 o
   1  -1  17       20.88        1.68     17.19 o
   2  -1  17        4.21        5.73     15.84 o
   3  -1  17        1.60      -27.30     18.20 o
  -3   0  17        0.96      -10.48      9.48 o
  -2   0  17        1.75        4.10      7.71 o
  -1   0  17        1.82       -5.42      9.77 o
   0   0  17        6.48       28.98     13.82 o
   1   0  17       15.61        0.34     11.79 o
   2   0  17       51.81       33.91     17.52 o
   3   0  17       12.34       20.17      9.72 o
   4   0  17        1.88       15.16     14.15 o
  -4   1  17        7.13       -3.45     19.21 o
  -3   1  17        0.11       13.98     11.91 o
  -2   1  17        0.01       -2.03      9.60 o
  -1   1  17        1.31      -16.18     16.51 o
   0   1  17       27.11       12.13     12.81 o
   1   1  17       11.39       -1.01     11.79 o
   2   1  17       20.78       28.98     12.81 o
   3   1  17        4.16        3.56      9.10 o
   4   1  17       12.15        2.27     19.21 o
  -3   2  17       34.90       34.11     14.32 o
  -2   2  17       26.20       33.52     10.93 o
  -1   2  17       13.35        0.00     12.13 o
   0   2  17       35.70       32.69     13.48 o
   1   2  17        0.32       -8.42     10.45 o
   2   2  17        1.72        5.39     16.51 o
   3   2  17       32.47       29.58     12.03 o
   4   2  17       11.30        5.77     18.03 o
  -3   3  17        6.54       18.16     10.35 o
  -2   3  17        1.05        0.65     15.16 o
  -1   3  17        0.10      -19.21     12.81 o
   0   3  17        1.02      -18.70     12.47 o
   1   3  17        3.86        2.70     10.11 o
   2   3  17        0.00        6.40     11.46 o
   3   3  17        2.35       -5.05     12.81 o
   4   3  17        5.94        0.85     14.83 o
  -3   4  17        0.07        9.78     13.01 o
  -2   4  17        0.09       -3.37     13.82 o
  -1   4  17        0.00       17.86     14.49 o
   0   4  17       48.93       43.13     15.16 o
   1   4  17        0.06        8.76     13.14 o
   2   4  17        2.60       53.58     16.18 o
   3   4  17        0.00      -21.57     15.84 o
   4   4  17        0.03      -15.27     11.79 o
  -3   5  17        0.96      -13.48     14.83 o
  -2   5  17        3.93       23.25     15.16 o
  -1   5  17        0.30       17.86     14.49 o
   0   5  17       18.87       21.23     13.82 o
   1   5  17        0.02       36.39     17.86 o
   2   5  17       12.90       17.19     12.81 o
   3   5  17        1.14       -5.39     12.47 o
   4   5  17        1.73       -2.36      9.05 o
  -3   6  17        0.23      -18.20     14.83 o
  -2   6  17       16.35       26.96     15.84 o
  -1   6  17        1.56        3.37     13.82 o
   0   6  17        1.96       -9.10     15.50 o
   1   6  17        1.32        7.08     18.53 o
   2   6  17       29.50       -6.74     13.82 o
   3   6  17       45.05       19.88     18.87 o
   4   6  17        5.12       -2.02     13.82 o
  -2   7  17       28.94       26.28     24.94 o
  -1   7  17        1.35        4.04     15.50 o
   0   7  17       17.84       19.54     16.51 o
   1   7  17       14.08       -9.77     17.86 o
   2   7  17        0.04       -0.34     13.14 o
   3   7  17       11.20        5.39     17.19 o
   4   7  17        0.70       14.49     12.81 o
  -2   8  17       18.51       22.91     20.22 o
  -1   8  17       10.05       -4.38     23.93 o
   0   8  17        0.51       12.47     19.88 o
   1   8  17        9.24       18.87     14.49 o
   2   8  17       11.86       12.13     15.84 o
   3   8  17        8.20      -13.48     18.87 o
   4   8  17        1.34        4.04     13.48 o
  -1   9  17        4.90       33.36     15.50 o
   0   9  17        8.97      -23.76     15.84 o
   1   9  17        7.70       14.15     20.89 o
   2   9  17       23.02       27.30     16.18 o
   3   9  17        5.80       -2.02     16.18 o
   1  10  17       39.80       37.07     18.87 o
   2  10  17       72.97       48.53     17.52 o
  -2  -3  18       43.83       70.09     27.63 o
  -1  -3  18        3.92       -2.02     17.86 o
   0  -3  18       24.67       21.57     24.26 o
   1  -3  18        0.03      -11.79     15.16 o
  -2  -2  18       20.58       13.82     22.58 o
  -1  -2  18        6.24      -22.58     22.24 o
   0  -2  18        6.84       12.47     16.51 o
   1  -2  18        2.61       -0.34     23.93 o
   2  -2  18        0.71       15.16     16.85 o
  -3  -1  18        2.17       -4.74     13.82 o
  -2  -1  18        0.45        6.40     16.18 o
  -1  -1  18        0.49       -0.34     15.84 o
   0  -1  18       12.87       30.67     17.52 o
   1  -1  18        0.45      -23.76     15.84 o
   2  -1  18       12.16       11.79     12.47 o
  -3   0  18        2.54       -4.32      9.84 o
  -2   0  18        0.82      -12.50      8.33 o
  -1   0  18       17.99       11.46     14.49 o
   0   0  18       29.66       33.02     20.56 o
   1   0  18        0.34      -25.27     17.86 o
   2   0  18        8.82       13.14     13.48 o
   3   0  18        3.15      -34.88     23.25 o
  -3   1  18        1.07        2.43     10.61 o
  -2   1  18        0.11       30.55     22.41 o
  -1   1  18        0.81       53.24     22.24 o
   0   1  18        6.91       -0.67     15.16 o
   1   1  18       11.90       15.16     16.51 o
   2   1  18       74.56       80.22     12.13 o
   3   1  18       17.53        3.20     11.46 o
  -3   2  18       14.55      -11.25     12.39 o
  -2   2  18       10.89       17.60      9.34 o
  -1   2  18        3.43       22.24     16.18 o
   0   2  18        0.19       -6.74     12.81 o
   1   2  18        0.24       -4.72     11.12 o
   2   2  18        4.07       13.14     14.49 o
   3   2  18        0.04       -4.96      8.11 o
  -3   3  18        2.94        3.16     11.65 o
  -2   3  18       12.83       14.83     16.51 o
  -1   3  18        1.16        1.01     12.81 o
   0   3  18        0.66       -8.76     19.21 o
   1   3  18        6.82       32.69     18.53 o
   2   3  18       17.71        2.02     12.81 o
   3   3  18        0.12       -6.03      8.30 o
  -2   4  18       38.21        3.37     16.85 o
  -1   4  18       11.52        7.08     15.84 o
   0   4  18        2.31       11.79     14.83 o
   1   4  18       19.07       26.96     13.82 o
   2   4  18        0.00       -6.07     17.52 o
   3   4  18       13.08       26.62     19.88 o
   4   4  18        8.46      -11.03      9.91 o
  -2   5  18       13.80       21.90     16.51 o
  -1   5  18        1.05       13.82     14.83 o
   0   5  18       19.60       26.96     18.87 o
   1   5  18        0.11        9.10     11.46 o
   2   5  18        3.08      -16.18     12.81 o
   3   5  18       10.40       10.11     13.14 o
   4   5  18       13.01       10.45     14.83 o
  -2   6  18       12.27       22.24     29.32 o
  -1   6  18       18.57        9.77     16.18 o
   0   6  18        0.64       17.19     15.16 o
   1   6  18       23.44       21.23     13.14 o
   2   6  18       27.04       46.84     16.85 o
   3   6  18       10.53        8.09     14.15 o
  -1   7  18       54.12       66.72     23.59 o
   0   7  18        2.30       -2.36     21.57 o
   1   7  18        1.88       21.23     15.84 o
   2   7  18        2.60       -7.08     12.81 o
   3   7  18        5.06       -8.76     14.49 o
  -1   8  18        0.08       21.90     17.52 o
   0   8  18        9.31       18.20     15.50 o
   1   8  18        3.87        5.05     23.93 o
   2   8  18        0.05        4.72     20.89 o
   3   8  18        7.77       11.79     15.16 o
   1   9  18       10.08       24.94     15.84 o
   2   9  18        4.80        5.73     15.84 o
  -1  -1  19        0.34       -4.04     17.19 o
   0  -1  19        3.81       64.36     27.30 o
   1  -1  19       17.38      -34.88     23.25 o
  -2   0  19        0.07      -12.81     24.26 o
  -1   0  19       21.71       18.20     25.27 o
   0   0  19        5.89       17.19     16.85 o
   1   0  19       21.88       25.95     15.84 o
   2   0  19       12.14       21.90     22.58 o
  -2   1  19       11.76       16.85     22.58 o
  -1   1  19        2.79       12.13     20.56 o
   0   1  19        0.02        7.08     16.18 o
   1   1  19        1.54       18.53     15.84 o
   2   1  19       36.39       22.24     24.94 o
  -2   2  19        1.76        1.68     17.19 o
  -1   2  19       12.28        3.37     17.52 o
   0   2  19        0.42        6.40     17.19 o
   1   2  19        0.22      -28.81     19.21 o
   2   2  19       15.98       11.12     14.83 o
  -2   3  19       21.00       27.30     19.21 o
  -1   3  19       29.16       32.35     17.52 o
   0   3  19        0.50      -17.52     21.23 o
   1   3  19        4.30       -6.74     20.89 o
   2   3  19        1.02        4.72     15.84 o
   3   3  19       15.54       24.70     12.70 o
  -2   4  19       12.86       27.97     25.27 o
  -1   4  19        1.42       20.89     15.84 o
   0   4  19       11.63        9.77     22.24 o
   1   4  19        0.92      -22.24     14.83 o
   2   4  19        8.38       -1.01     21.57 o
   3   4  19        0.67      -17.86     23.25 o
  -1   5  19       23.94       24.26     18.20 o
   0   5  19       17.37        3.37     23.93 o
   1   5  19        4.43       22.58     15.16 o
   2   5  19       11.96       14.83     22.91 o
   3   5  19        8.78       10.11     17.19 o
  -1   6  19       27.03       59.98     27.63 o
   0   6  19        8.01      -35.89     23.93 o
   1   6  19        3.60       31.68     17.52 o
   2   6  19       24.89       -6.40     21.90 o
   0   7  19       15.72       39.76     21.90 o
   1   7  19       24.92       21.90     23.59 o
   2   7  19        2.24       15.84     24.60 o
   0   2  20        0.81       29.65     25.95 o
   1   2  20        0.62       29.99     27.63 o
   0   3  20        3.93        1.68     24.94 o
   1   3  20        6.82       48.86     23.59 o
   0   4  20       17.55       50.88     24.60 o
   1   4  20       51.62       48.53     26.28 o
 
